# Supplementary material for: Housekeeping gene dysregulation in psoriasis: integrative multi‐cohort and single‐cell analysis reveals keratinocyte‐centric molecular mechanisms and diagnostic biomarkers
Source: Front Immunol. 2025 Sep 1;16:1601705. doi: 10.3389/fimmu.2025.1601705 (PMC12433973; doi:10.3389/fimmu.2025.1601705)
Supplement: Supplementary file 1 [file DataSheet1.zip]

Archive with 5 entries (4 files):
- Supplementary Data S1/
- Supplementary Data S1/gse54456_expression_matrix.csv
- Supplementary Data S1/gse54456_metadata.csv
- Supplementary Data S1/Machine Learning Models.R
- Supplementary Data S1/README.md
