# Supplementary material for: Housekeeping gene dysregulation in psoriasis: integrative multi‐cohort and single‐cell analysis reveals keratinocyte‐centric molecular mechanisms and diagnostic biomarkers
Source: Front Immunol. 2025 Sep 1;16:1601705. doi: 10.3389/fimmu.2025.1601705 (PMC12433973; doi:10.3389/fimmu.2025.1601705)
Supplement: Supplementary file 1 [file DataSheet1.zip › Supplementary Data S1/gse54456_expression_matrix.csv]

	ABCF2	ALDH3A2	APOL2	CD81	CHPT1	DCUN1D3	EIF5A	FKBPL	GFOD2	GLRX3	GLTP	GTF3C6	HEBP1	HIGD1A	HMOX2	LAP3	MED8	MICALL1	MYO1E	NOP2	NR3C2	NUDT15	PARP9	PDGFC	PINX1	PPARD	PPIF	RAN	RUVBL1	SCO2	STAT3	TXNDC17	UBE2F	ZNF134
GSM1315608	-0.885330143000278	0.383882363248453	-0.29630579389874	0.873643413479193	0.529607015221636	-0.744141341049342	-1.03531986450901	-0.859679267297766	-0.472985206558827	-1.1140951608771	-1.50018726721715	-1.22436886471754	0.923001343204186	-1.20436960331632	-0.968043071298065	0.221121336081674	-1.02922447113211	-0.608333342544751	-0.876020277559727	-0.234493892729888	1.17799059603744	-1.71601112541404	-1.00419648107294	0.544015257494732	-0.576724791381172	-1.07976503556481	-0.960708232103356	-0.937984053513919	-0.40079308116287	-0.811927453285759	-0.936770488274955	-0.684516833378686	-1.05191911539998	0.857390634143977
GSM1315609	1.50890043610569	-1.55656380459946	1.27658662241219	-0.701283200682643	-2.05557620990729	1.39274736927412	1.1681556592269	1.45960778147558	1.91565930416946	0.142500289679865	0.780396022116133	-0.185778372316208	-1.07904149734921	0.397789084419021	1.68276969459134	0.867163375847347	1.62797464068204	1.43318227751864	1.42492472178777	1.19655678375843	-1.81047337814772	-0.24386004055251	0.775760364118831	-1.67571321758045	1.2289716816072	1.80326279326299	1.86417615787098	0.498512314304243	1.34901270183283	1.23115023157213	0.977920607583915	0.908783277321223	0.966776494003917	-0.683916979372807
GSM1315610	1.42158090185745	-2.17935946543284	0.792790170687817	0.0539037177921787	-1.63926020843012	1.28186299476258	1.51933720802508	1.09177327645724	2.99220731704624	-0.522847781438698	1.09235648279905	-1.0170732589019	-0.386490062978252	-1.74420921061083	2.63513149139528	-1.23124469952542	0.781349056075085	1.60606365937088	1.55425813184231	1.52438266887183	-1.42145441034942	-0.436782639182495	-0.202738314953465	-2.30224983050022	0.188686033747912	2.04385306714254	2.10985014395108	-0.282958321647404	1.81558035289389	2.43176897143256	-0.38230326897494	1.20596199400781	0.769281611350529	-1.98943549088426
GSM1315612	0.748010203548736	-0.0718406850992175	0.911978789748227	-0.261885502028392	-0.443119592667685	-0.24947658578685	0.368342166735646	0.367222181584663	0.311575633123098	0.504789655882902	0.48769123504624	0.141779208332546	-0.242264122753459	-0.670225582859579	0.488815442380755	0.403166104731572	0.721894744768999	0.596630109603513	-0.0921862864053797	1.23125868983909	-0.894881724807357	-0.528181989060141	0.50955071976918	-0.920458218736577	0.028458062870178	0.435534440081539	0.252633054638603	0.34745312861639	0.551822765408397	1.21931061426202	0.358758525181741	0.573555961203011	0.219003845168358	-0.728420839618482
GSM1315613	1.25668293787938	-0.583887549785839	0.0737874819818863	-0.0698588580310206	-0.597209990549858	-0.0245126567832221	1.67523623291462	0.673326936268951	-0.00648947340883424	1.06347494645376	-0.0260156370813984	0.751036384415724	-0.203963533639303	-0.33228101197442	0.512354990708291	-0.0563280039120489	0.798281696929305	0.616568020484725	-0.765886904574361	1.20178269471009	-0.0524129241124398	0.857892129149587	-0.183041591167171	-0.608774260681533	1.01993383040071	0.183505481508161	0.0239344231548678	1.25156559373485	1.77729823582245	0.389678579263748	-0.550920966750661	1.57454006443744	0.0762932193575102	-0.403865022274653
GSM1315615	0.986292092705044	-1.48088157279826	2.21701024756949	-0.803529368842795	-1.89172747951513	1.29530065145761	1.22943011784087	1.58327507978995	1.31667697343524	0.633941634125431	0.81761594909047	0.463205662276613	-0.715780559769175	0.867361651266471	1.71106593792083	0.831306262004988	1.02693416557313	1.28095864467689	0.59743467611611	0.831444164484732	-1.07561206716082	0.440752839973188	0.782671394372008	-1.71917856334106	0.359121104560419	1.13544013589402	1.52822210447363	0.676294070409071	0.701458588498954	2.16639332122759	0.344215021595408	1.74973986033157	1.143595513358	-0.71976621332121
GSM1315617	0.126220043332475	-0.789491291077968	1.43551052700698	-2.14212314328378	-0.0511032601494103	1.23407223507324	0.626491506922512	0.535939402260392	0.0383444711434129	2.26364385281544	1.33704234675377	2.303988111147	-1.03215799813913	2.00552678596847	0.337171829220909	2.57928390788926	1.22729626967171	0.226220634455158	0.821776517882033	1.33739368831747	-1.10984446134201	1.6699477250459	1.77507746510883	0.126042322100291	1.45024429672893	0.208233786608168	0.519118588111505	0.399991061881018	0.35595417564329	1.40554858908554	0.395633746538978	0.693881206400021	1.60273814783843	-2.42740494004317
GSM1315618	1.09150113401938	-0.437462383353379	0.287177164137236	-1.83373394845602	-0.762243632059827	0.640794602333085	0.546874562418009	0.818199984530863	0.451728779410763	1.61557545657986	0.950600221403696	2.1733314401592	-0.732719949541727	1.43492120467472	0.2771486772934	0.984632443338118	1.54383984267019	0.63744786085048	0.502571235567114	1.09130474577098	-1.04348548664904	2.14581304490008	1.31792502706135	-0.657715751816603	1.59330751535563	-0.114783189560002	0.762681673444656	2.29183401858497	1.64751518221252	0.384163850760059	0.643580821270606	1.48388194341925	1.25430178649376	-0.91887543485411
GSM1315621	-0.455893040230527	1.47030468487617	-1.15869185430305	0.646507486074798	0.945244484871173	-1.11491657631554	-1.37561078116522	-0.948982816050619	-1.67415300218832	-0.649225198061005	-0.537283546486848	-0.406459698807679	0.971568613567257	-0.508157604931282	-1.3267414632022	-0.604590806095073	-0.864126627649745	-1.18617715549474	-0.719729568904976	-0.707127655437188	0.964717991255686	-0.0484030761523408	-1.00727541869399	1.25124253597941	-0.280969264763743	-1.3779350266909	-0.986144654904973	-0.477500057342504	-1.03564344187423	-1.42583672226672	-0.841038321105391	-1.05010008564802	-0.787535792358979	1.2835186730078
GSM1315623	0.337173263196094	-0.687674482096641	1.50544346484848	-0.510641132796191	-0.574900108131707	0.708185031816504	0.520880275733062	1.70263313643994	1.07569001154045	0.141878611111299	0.469591312868997	0.265700606863657	-0.466856003357304	0.306151848524939	0.724345160152065	0.457968735373734	0.635649636226472	1.06059408594289	-0.183453796047595	0.501733145673842	-1.11825901431689	-0.533899144920879	0.886080694860852	-1.18296200212643	0.448159455042224	0.733794753770248	0.342350120174294	-0.154511359178125	0.385225012326801	1.96170623938402	-0.236419245715086	1.44005537931453	0.483334830163038	-1.44089157105453
GSM1315625	-0.354922847286167	0.173215452372823	-0.614579507745287	0.855798852835255	0.552287652476365	-0.932960291781387	0.206901947911655	-1.56235273626985	-0.998620484255671	-0.50989961952835	-1.42832432836557	-0.722005722909219	1.14825133132476	-0.673534104539819	-0.444859846129146	-0.0808465963520948	-1.11087534594589	-0.475126039466925	-1.15067583148191	-0.458501019188841	0.793057856663581	-1.62964968502687	-0.433029468567554	0.181488299139388	-1.01535527695474	-0.683834134663062	-1.18307861392638	-0.536963179910909	0.324456041495803	-0.19724472126864	-0.162120717035716	-0.0440500415177411	-1.39091460629692	0.285477206741218
GSM1315627	1.85584770812986	-1.78626968573445	-0.185452513383079	-2.54864844734212	-0.831615138255731	1.70368816617532	0.479760215435688	0.475209257977514	0.0258705868539357	2.44328957608573	1.27022982317992	2.87648104765234	-1.14257513495771	1.93461680206112	0.878214823053002	0.628632874311929	0.897938302604879	-0.242570220319291	1.91552813794422	2.3603235424248	-1.51291599678203	2.16127696525078	1.28207383399131	-0.577594961847911	2.48460528580912	0.266071053743833	1.03703881110366	1.28608584588663	1.17880135196264	0.193251314883788	0.164618599574391	0.725406308367818	1.59982668899215	-1.30321516897651
GSM1315629	-0.05090703885592	-0.314514508278529	0.489880752716615	-2.35887516660495	-0.332648302757855	0.882214043567754	-0.226376144864401	0.298308286254716	0.755427512202563	2.41611475552165	1.54785898199285	1.76431173411435	-0.520846467964575	2.18071527065871	-0.0293796094708753	0.159229756584143	0.461185105141304	-0.221264536974924	0.692007362127151	0.113935351751782	-0.992384083178336	1.77924781542192	0.899124962056381	-0.306280149462175	1.40887066426463	-0.0269164614316777	0.537613982939162	0.391216202752018	0.130066720807375	0.611735140611392	0.656514021421269	0.756541550646575	1.70417254773052	-1.0855714417735
GSM1315630	0.592470924515741	-0.713298402463063	0.529040167589319	-1.97442110424485	0.0720658556693859	1.15080032839216	-0.766538417169073	-0.24320727611943	0.57491166843072	1.60751012971995	1.95728049710293	1.9533858718542	-0.768239299718204	2.23097049321131	0.17693462596127	1.39758432946943	0.933438162587912	-0.149550785429855	1.66550309126814	0.00913254780968131	-0.023458757384864	1.01943231789582	1.14623572548262	0.0995041165871046	0.375167932467239	0.216759042208833	1.27037051188529	1.46435773880996	0.367249370895764	-0.788579646748643	1.9399661831987	0.617112491389904	1.43705514471833	-0.21814740520732
GSM1315631	1.4193160694396	-1.15324517344174	1.55361946689007	-1.23850245804114	-1.53975587329646	0.473030790956832	1.69193810984648	1.85073941987544	0.757493427366987	0.905702512697408	0.5358116258821	0.858196699503565	-0.653118633338467	0.759221097049006	0.855704655115203	0.241834062421207	1.42230880739862	1.10547348587712	-0.791627447711524	1.24548618999146	-1.88964734778585	1.00903229681777	0.783679660055817	-2.29294709890405	1.37346662766164	0.393239917961135	0.718437949139453	1.55344877523837	1.64123999070491	1.50457087000874	-0.314224954386917	2.04387303980775	1.02979399393844	-1.45151065785153
GSM1315632	0.237660460688671	-1.55214657148605	1.47833011627842	-0.510641132796191	-1.12196545148805	1.03407322992968	1.18379133067594	1.64248967284703	1.33820519716313	0.686439097682034	0.331949178086941	0.316466635554228	0.196309036356659	0.897496684117939	1.78806738554558	0.175410217179623	1.08472007674051	0.641852002590131	0.270094333737062	0.330653102503462	-1.58401343328505	0.0845271952188841	0.371616414353441	-1.31837202176631	1.23231723244098	0.986663103060792	0.90115125688454	-0.154511359178125	0.484854894471669	1.26762622194013	-0.248153337416892	1.65960634438332	0.939042754612168	-1.32587016475276
GSM1315633	0.422548149446633	-1.31389558639484	1.1136485121138	-0.582287639219791	-0.363056527876765	0.265709166068379	1.01595215868968	0.927925427973102	0.424781987631789	0.675595522711101	0.24077670198172	0.958349718216027	-0.844409746284144	0.0573880093722577	1.28799935277096	0.773681207548649	1.42571960027629	0.43414945440953	-0.0787657681048046	0.920342231843754	-1.06063571515904	0.375441356149453	0.471428231008476	-1.28757211672118	1.16007351437673	0.380316563930605	0.631629265635079	0.628526624390316	0.777680422645873	1.07553800524803	-0.380095976452494	1.18416359153202	0.700473368441448	-1.67556584817934
GSM1315634	0.290314373880513	-1.34926806107074	0.335168162489915	-0.729937744113446	-1.78228482593088	0.926350690659497	0.46749182441527	1.00074762837385	1.51293478848903	0.795912164330736	0.712420433582724	0.00536500567631041	-0.350006063755836	0.705774097765271	1.16882523136727	-0.113709078894021	1.34032595053278	1.02835751224585	1.05202760987835	-0.228643013374424	-1.58502949873953	-0.167611900130862	0.0363836444658738	-0.99326729097251	-0.0498163560537582	1.43834792785378	1.15344607452458	0.265318731237722	-0.127039549054735	0.609281622823442	0.181324611920595	1.21393553230283	0.935723776454976	-0.91887543485411
GSM1315635	-1.2218774239471	0.732164237630148	-0.787086374921316	0.527922885976889	1.65357836893466	-0.896310014987217	-1.58571856737753	0.0439440349911417	-1.48070467982022	-0.599192878228517	-1.75209065186673	-0.652607731903106	0.648821192116702	-0.329551729899855	-0.296678980485572	-0.940296767571886	-0.0477455832927738	-1.81945129644597	-1.51623426343597	-0.883859037628156	0.643389397341048	-1.07778891517522	-1.12951779050968	0.494344868245429	-0.126929335055343	-1.50209546699452	0.2724572989367	-0.932452153808365	-0.640714315835587	-0.549953353383726	-1.06808239658044	-0.2504686383434	-0.636357728038152	0.739290460358921
GSM1315636	1.29489113603984	-1.03115212273077	1.32083497260941	-0.729937744113446	-0.539033681785663	0.827700138872565	1.38343220241261	1.52480041868772	1.29590118633098	0.708933990736727	0.780396022116133	0.773179892096897	-0.655748364053794	0.192223850255386	1.24732467841334	0.518895844881374	1.09984443589263	0.920195944454467	0.363949434997938	1.25110163450379	-1.0631040368345	-0.0268433324496963	0.758404949465612	-1.1967668094587	1.30753338748493	0.761873674333372	0.704259510857806	1.00364285177204	1.21088787110711	1.92941904672877	0.305871558490342	1.22473821804288	0.768376005520795	-1.38662925534907
GSM1315637	0.635516842124785	-0.143238443112936	1.91422225620807	-1.61533136580348	-0.928279987008473	0.382079532250783	0.69448366059397	1.27283500738585	0.337060773805212	0.699495467739723	1.19338790445341	1.28819432623473	-1.40140911480688	1.08392563120649	0.434925115122732	1.20233417601924	1.05976142767051	0.833149324807413	-0.123801853541255	1.18451419030289	-1.06520497242257	1.23106066590901	1.51417841572919	-1.33723595753915	1.07264401793343	-0.115905099442945	0.523673301484891	1.50342197363335	0.526470504099187	1.95307060118854	0.395633746538978	1.54567046906359	1.0394818189134	-0.626203780358607
GSM1315638	1.08988407699854	-0.652376101674881	0.99827740120202	-1.56097630702365	-1.10175008291846	1.27347767839384	1.32026013783771	1.54418146752382	1.27379325212467	1.30539808983349	0.950600221403696	1.15847521452402	-1.39642953105091	1.19781168817654	1.32712452548888	0.74769163343116	1.24403974786641	1.1911723184707	0.541564728156902	1.67930979431129	-1.38203634461266	0.645959252986273	0.983043679113267	-1.48210559211665	1.86329616061933	0.791253295253496	0.865500534632248	1.29712115696897	1.49780179679063	0.920277884998263	0.557142674396603	1.3362840049726	1.05824783742377	-0.836273327445097
GSM1315639	-0.775603187436057	1.06222449380645	-1.12988228628946	1.04845920099725	0.976322830831724	-0.679863425530346	-1.09258678030671	-0.993901027897874	-1.0905872730765	-1.07532370347165	-0.733832156021307	-0.480644911038055	1.14645694119628	-0.789557414210197	-1.7196594570675	-0.574981905718533	-1.30305879550106	-0.885583874462551	-0.400069824838584	-1.74037468557895	1.83331095704118	-0.318400627799448	-0.990351091070921	1.63677621675126	-2.05686733334298	-1.31089684801699	-0.922272470410371	-0.601639215072642	-0.394679136372366	-1.55587550257233	-0.806494958215448	-1.22683498581806	-1.19984825083243	1.24138628643902
GSM1315640	0.042106622663626	-1.12618213090989	1.16307091208366	-2.45481945659901	-1.44227270775144	1.42915832683449	0.0541139334750336	0.0566670565551787	0.429341834520735	1.8647401381872	1.84787510356286	1.84577211322744	-0.743455956369216	2.65167898297773	0.298719097298211	1.66054630027492	0.657524473379464	0.509349185429575	1.46698311034006	0.293733152207037	-1.168747276041	1.41064002075424	1.6186678377923	-0.40140820138536	1.01174903349766	0.296669643783216	0.530494275043524	0.544250782912325	0.556725014036447	1.14185705094582	1.3915712778364	1.15227582419551	1.61676040604802	-0.911460408184008
GSM1315641	0.958543706522528	-0.649933133410541	1.51738323661361	-1.00762840696217	-0.542554041896843	1.40873248048419	0.380507086017377	0.745487826147704	0.812424550525892	1.28295790844982	1.38503155699948	1.51608511758601	-0.638713243258312	1.77155208349466	0.827489536780176	1.87426345026357	1.14864295162574	0.536330765064602	1.40075610374233	1.48870826021795	-0.737732635368185	0.846179862776434	1.44343381180839	-0.407850142518321	1.22031053184582	0.792971091758094	1.39404108194186	1.47670699875315	0.761356164144287	0.672461867050601	1.49271349615953	0.791753611711233	1.8545001996687	-0.214371259481382
GSM1315642	1.1526554056	-0.643139461098208	1.73995097821524	-1.24676003889151	-1.18336187792355	0.754077235422983	0.255769501785368	1.62637576208747	1.2447926438012	0.407407534238125	1.03528410501692	0.531278974704655	-1.69100895819728	0.969686419124721	1.10368698220438	1.42113614937132	1.36408271254391	1.11648758820037	1.01926538845333	1.55622005770449	-0.892670346234655	0.71339381887019	1.35574718846875	-1.26399945408137	1.26837422136035	0.957375643950901	1.10454844033623	1.01476612457056	1.36059890360652	0.535502103875794	0.51354348144392	1.46177639608994	0.962517319510209	0.264066182984143
GSM1315643	0.54647182369212	-0.985948949166437	1.13176864416117	-1.13336376334825	0.489628949027252	0.884181505246403	0.157732517297291	0.533430301347972	0.502143111653717	1.42097943444291	0.565918555837133	1.56941300691704	-1.16748266500371	1.78760226116476	0.841354324168129	1.17021753057503	1.22729626967171	0.36282917377919	0.532699043066639	1.03208898480078	-0.613953851622624	0.791065940328195	1.40255111346171	-0.703164348761985	1.30678727978065	-0.0376728436151076	0.838361063176362	1.6168915309836	1.31981539235202	0.485460449178089	0.847390350928137	1.32494436873366	1.20079215881031	-0.393414508064372
GSM1315644	-0.818026454873933	0.677141404254354	-0.441047203729695	0.975868372671409	1.23209339656964	-0.66280414704686	-1.56429133267996	-1.69768142847013	-1.38016603210648	-0.763909796726669	-0.982522188610751	-0.207832811979555	1.07075083588062	-0.696809013503468	-1.45136428553787	-0.456008525597911	-0.582474379170056	-1.62520160288292	-0.259045845377756	-1.00507347287758	1.40368221434633	-0.802450434952357	-0.651144681709324	1.55588752623673	-1.49609029448595	-1.74676246624637	-1.34117551853963	-0.254574219791248	-0.679975470093539	-1.89151442222335	-0.814242420547685	-1.24812735897799	-1.01828497118874	1.22091212434453
GSM1315645	-0.912608776661534	1.29346490952718	-0.416735861763055	0.359490096034734	0.409571905743938	-0.732556333093982	-1.43507358604455	-1.7245351796926	-0.76138578986851	-0.586675247878979	-0.683235270114936	-0.521296555774528	1.0442558570528	-0.326701278377044	-1.46377452555163	-0.966629586517376	-0.76557685878356	-1.04412925914979	-1.22697946614897	-0.204870159825181	0.440939378364214	-0.931293390783498	-0.779841905798708	1.16551017733244	-0.518788775683085	-1.21666658946742	-1.47599946456178	-0.490342646933285	-0.788851127377399	-1.35009638680147	-0.987479866384744	-0.921357418054414	-0.735897092607621	1.15076045488394
GSM1315646	-1.22269434714705	1.33226005921906	-0.940403180150967	0.89215594899411	2.30203284438887	-0.964329793874545	-2.21459291573161	-1.70492189146454	-1.65332958284723	-1.05066555129105	-1.16548223758496	-0.881391146991673	1.35680196954286	-0.68230887782669	-1.65602460851276	-0.733031365180654	-1.74468902408369	-2.04254571971809	-0.299960722345393	-1.76307536573714	1.65779104648732	-1.09344890797238	-0.932697481252091	1.81901732228612	-1.22373650195268	-1.65945030427413	-1.37235948299558	-1.4199397605634	-2.06587192232054	-2.03583760085078	-0.735824828860161	-1.62932430438042	-1.08962322650575	1.69294525662632
GSM1315647	-1.4657331085015	1.15177461921131	-1.202219438297	0.430997071915899	1.45248993999328	-1.21863232485394	-1.01830687476955	-1.32571749142393	-1.26298271535949	-0.489323120092079	-0.749387785796427	-0.569857809025773	1.3403337029421	-0.756108343742357	-1.91736398293918	-0.910032856282564	-1.07273628459677	-0.901438813632469	-0.859619382898022	-0.819267057948646	1.36976467973325	-0.406081521111245	-0.798123588931589	1.08686762622875	-1.57422730527041	-1.55914685621282	-0.917909915307702	-0.463810744723148	-1.15749087842276	-1.90807863738513	-1.02800979734096	-1.63458813528762	-1.50001648817416	1.53191039265229
GSM1315648	1.49467244597231	-1.07023263061157	1.25151847717572	-0.67347831035104	-1.59689308352566	1.56251709610827	1.63968618086162	1.06160968492696	0.974579776866912	0.933441519994606	0.925479916153925	0.304284963656717	-1.32159862995959	0.496255218376676	1.52532504879002	1.27113720405355	0.642953339263314	1.43765055656125	1.16026110626073	1.04300213605154	-1.33732002502434	0.220100572784261	1.15994430759979	-1.75438366528818	1.05014551976126	1.26953334159758	1.22898185257548	0.993768408553776	1.37290339273117	1.31291507266174	1.31274755339407	1.16376586519271	0.977167020514111	-0.958037580475392
GSM1315649	-1.60955444840253	1.2101284710988	-1.1397568079	0.835064449386211	0.907599618552911	-0.885965342670239	-1.16494429349104	-1.1831477414273	-1.15114513443399	-1.08205675991571	-1.05098690911587	-1.13944942033544	1.20165885698602	-0.459666474820726	-1.71547544130266	-1.13285837058767	-0.303961584146132	-0.9320136888725	-0.573399607543183	-1.00537100493096	0.874531251031669	-1.23462985619758	-1.07566483525372	1.13370942591789	-0.724901785710231	-1.14663953907096	-0.923995640784858	-0.504804395265038	-0.824462175651378	-1.33031234730305	-0.978550465844881	-0.973930113888803	-1.12291829812635	1.39557052342628
GSM1315650	0.0911648154774233	-0.902769963769145	1.12928309527299	-0.0091359617425463	0.0742651739606722	-0.851808247855591	0.681612801112532	0.233591281207198	-0.163078088884581	0.96906159907816	-0.176260805446766	0.797189646796035	-0.192722575266722	0.192223850255386	-0.604198287542644	1.72553813188181	0.501133038872905	-0.0111026417296108	-0.449519320351279	0.418383806496641	-0.439482808887708	0.385352226937791	0.724799968836582	0.163145789094339	0.806663644398011	-0.0665920431972239	-0.284444013046898	1.32213195658672	0.816156833374114	0.490842516886567	-0.98555858610346	0.982686564270545	-0.132824391097103	-0.818715660934017
GSM1315651	-1.47887512772437	0.861045342300381	-0.218473446166228	1.17768881069932	1.61786961911688	-0.355674809134183	-2.20300660456681	-1.79959629479074	-1.76853113718256	-1.04751029212219	-1.53024070933081	-0.510484709454427	1.59103109816684	-0.84769299990377	-1.9111133403018	-0.859853111381531	-1.05559513679669	-1.84994166424554	-1.28748533386486	-1.21614655897664	1.09382380536301	-1.63618634039476	-0.695175575191598	1.85116049398228	-1.61508697027675	-1.88626004438378	-1.74688478200862	-0.977913765706619	-1.76331232820064	-1.45918060885742	-0.550920966750661	-1.85007451737548	-1.04921384851088	1.22158742380677
GSM1315652	-1.5932431694331	1.39775670656554	-1.41534514650476	0.0285442365154808	1.46841349240157	-1.22479147260356	-1.77540396478728	-1.74137675728013	-1.58919207924666	-0.935419881161078	-1.01560888343501	-0.607439145745441	1.27527053204114	-0.509152878091645	-1.59982691291998	-1.17859404186766	-1.24807695905829	-1.28660915453431	-1.32963749827674	-0.733216222540591	1.22973211413746	-0.83619705020596	-0.897747595055949	1.35250896208097	-1.92619927059363	-1.52788825115071	-0.959529200832498	-0.601639215072642	-1.60520568432051	-1.82276408518727	-0.651627141740003	-1.34029788861003	-1.08568350799041	1.52526825841222
GSM1315653	-1.86331401163393	1.29608104448828	-0.981375657112683	0.561278318010439	0.418079257521071	-1.24364738849649	-1.52136702221074	-1.54088868526609	-1.2568317436065	-0.662981851720025	-0.856644924631446	-0.950960555506208	1.62969548271062	-0.578526916078183	-1.27676428526509	-1.47182417142208	-1.18323320849386	-1.29102422155298	-1.13235284969189	-1.22098316407396	0.840551384592443	-1.14469144032804	-1.10507800183342	1.06835520601763	-1.26164087178142	-1.26338920683175	-1.30554562224568	-1.18870427186154	-1.60520568432051	-1.6103932217254	-0.944469850579339	-1.19271463170138	-1.21823639762341	1.6440428770295
GSM1315654	-1.08511615373962	0.781731885452875	-0.770276556162606	0.416515007741651	1.48692758683534	-0.814240855267552	-2.17260254748805	-1.78904783564827	-1.08019624876225	-0.648346942833043	-0.856644924631446	-0.661479604318809	0.797307070413327	-0.211527979272604	-0.946898168533886	-0.560442072398697	-0.646149871787736	-1.46964226976296	-0.731590947576995	-0.71960620312148	0.802878733125557	-0.578544293575441	-0.940943592127585	1.50247889584991	-0.830519670893557	-1.63815418420653	-0.449580752316458	-0.240425709778417	-1.35572082164489	-1.30837422809587	-0.841038321105391	-0.982592888043415	-0.764324517989799	0.622403973423975
GSM1315655	-0.0558094936411957	1.72992432030317	-1.05319427215298	0.159150274229175	0.250144863181963	-0.962248705725236	-1.24612151487171	-1.72869402453544	-0.727792044418917	-0.041643769406487	-0.399633019693462	-0.323662045952908	0.978931880035072	0.0192772975391069	-1.14793046210689	-1.08502838680419	-0.684851824861691	-1.33778721373902	-1.24126033991133	0.125560127451376	0.406866927331587	-0.516150861202813	-0.9733205718436	1.12614108347966	-0.185728721515149	-1.40116347396995	-1.33286683460572	0.265318731237722	-0.165806033081652	-1.35695919057871	-0.679346817766652	-1.04451133144394	-0.833097938365688	1.27767177133704
GSM1315656	-1.41823089606693	0.896001044230243	-1.00827739618215	0.186510560851189	2.09097671269564	-0.65178444842667	-2.40199457501237	-1.47088673148814	-1.64874248284693	-0.460583354410389	-1.45831196024939	-0.202321320440628	0.537847834658641	0.108579097599452	-1.00369192438881	-0.844598775710999	-0.816229958003629	-2.04095663364547	-1.37981774829546	-1.31425431625332	0.902167975362768	-0.600545300588611	-1.08953758069897	1.19891073566574	-0.655791509113761	-1.45910000872161	-0.243667727593838	-0.327629448452113	-1.06390115486841	-1.32628239885187	-0.800363145856048	-0.432026546663844	-0.366409535972696	0.905035529863851
GSM1315657	0.571606362872247	-1.12171734635888	0.730641464045098	-0.457733844828424	-0.183456962981273	1.22031057921527	0.599564748522758	0.801898773072905	1.38720227420894	0.992650241808602	0.79188958099479	0.745201751652666	-0.787870333081571	1.20023566177742	0.558196397769256	0.697317658120935	0.183599007375894	0.699809520812617	1.21128676282739	0.136331247978206	-0.498874911345699	1.24846988623669	0.823745493784791	-0.496005053693953	-0.16232537663698	1.12569757960776	1.06348330971763	0.874218786498915	0.573186195554154	0.797179858854286	1.38078282451826	1.07129112247525	1.27248808617751	-1.08821561544304
GSM1315658	-0.790407712074201	1.78868856927131	-1.45959760731762	1.12192997561847	1.40922243895521	-0.721451224427094	-1.96868660342994	-2.0445022205133	-1.04512212279242	-0.705733866593696	-0.438494083158309	-0.535382416588033	1.07260540181955	-0.370509298421888	-1.44137296001329	-1.17139192412219	-0.964727478728742	-1.50641529069114	-1.474269254583	-0.221872669790078	0.434862438331802	-0.769173092030266	-1.15773265887799	1.18108761252117	-0.891265095662233	-1.46328432225914	-1.37650665664805	-0.766050755329123	-1.32884480947987	-1.46614743491779	-0.990900587590617	-1.13018393804005	-1.12319876643944	1.2178760165329
GSM1315659	-0.583201484436758	1.80342352995145	-1.0928254442802	0.664162542597722	1.1771203110367	-0.624907130792225	-1.39815678696806	-1.36668315551241	-0.695537546388679	-0.333350361738353	-0.332062278947607	-0.582563019750931	0.91397433977753	-0.0102727194377111	-1.49906120383807	-1.12842849850055	-1.25442468173693	-0.62603156083711	-0.478149525866934	-0.279763169745468	0.424761476619189	-1.25447984977266	-0.673874113988042	1.3874380805177	-0.00553016290704227	-1.22803208764288	-1.11667825335641	-0.340989326764169	-1.22574114292408	-1.21307427565901	-0.820550130826557	-1.19098658698761	-0.705803996776538	1.55612146613845
GSM1315660	-0.750737233122806	1.15473346615989	-0.608014267085553	1.31731585386898	0.595189800662282	-0.687655850438719	-1.10145086604904	-1.11464138675616	-1.28899118094767	-1.49321392089978	-1.12867972357739	-1.71107205046303	0.586775018673773	-1.45460816071109	-0.575641856868606	-1.45461084265169	-0.841996517761882	-0.656632685736477	-0.98666296766625	-1.02407097912418	1.52744219762283	-1.08007844886198	-1.03585772272722	0.802879541121688	-1.15683272894077	-0.834803115555798	-1.19194325920309	-1.25288332835488	-0.81392843995914	-0.638095487837135	-0.590151423127301	-1.07102097593454	-1.28614833845387	0.808282762075709
GSM1315661	0.417866195121869	-0.742827774961569	1.06033395295416	-0.469133917459461	-0.524215262175806	0.881734485558421	0.354808214565853	0.970840035342998	1.03069878000565	0.615888447608048	0.888996716770065	0.585462077446537	-0.565812498264278	1.21713475563791	0.612369005868099	1.77242067620803	1.0693660951702	1.12203314823	0.809526973967163	0.717849893334945	-1.2251924004939	0.439072117256198	1.43451853419583	-0.73736929334028	0.755289687466937	0.970934532459627	0.874476602681231	0.763157327426115	0.682768888401895	0.937413401862536	0.298682812786809	0.782799000662585	0.851178388087883	-0.630212727122552
GSM1315662	0.954901768877399	-1.19891921893594	0.887064062132879	-0.37133123798705	-0.876526010939023	0.941370043981469	0.455146337663639	0.494327605627575	0.767687083212075	0.558888156044267	0.576393998853795	0.606773003103219	-1.12767967554304	0.804361123240566	0.736075810169674	1.10028183347358	-0.0463233525231678	0.987626092955853	0.478349430020238	0.727225253478033	-1.01230871715154	0.639908348973573	0.875736436915699	-1.31957827347223	0.392088199782763	0.608487371298366	0.457805571644825	0.824046453329182	0.752652348951611	1.06718163780887	1.37538075991695	1.18965987531507	0.849115789875185	-0.401502790277255
GSM1315663	-0.39794714614204	0.952965938529889	-1.11218297784121	1.12192997561847	1.25964139091099	-1.44614417628499	-0.488769020516081	-0.52440808854243	-0.590959258240582	-0.614091962712669	-0.566413847608792	-0.525096627141683	0.840606454080256	-0.491633207590974	-0.897100377932092	-0.461230869032277	-0.89554954288251	-0.361441240414553	-0.913607908433815	-0.617102481861249	0.852834796526338	-0.487555155432316	-0.949136312828988	0.299413539919858	0.0576792018199896	-0.978828983685072	-0.868703096559536	-0.422980639703078	-0.254230548734222	-0.833318248005095	-1.13903678950435	-0.747084523336838	-0.98001130753724	0.756886470235473
GSM1315664	-1.05404449082118	0.856381787344795	-0.659535070491749	1.06683933972044	1.36483778954596	-0.569819406765203	-1.77540396478728	-1.85243242590588	-0.827223082236801	-1.80076233202253	-1.33556032896221	-1.62242189606702	1.02083730443174	-0.25695509972214	-1.07458198926582	-1.02856361412875	-1.90392078876217	-1.04864070757116	-1.43536679479504	-0.366780733410738	1.03155711371537	-1.96976929396319	-1.07785426989482	0.9359602851723	-1.08820138560525	-1.16634175843229	-1.43541482567605	-1.08973416732391	-1.8873446854392	-0.969660707123751	-0.726737225504611	-0.973930113888803	-1.42862980933126	1.36785214580225
GSM1315665	-0.985604270893905	0.479563528698317	-0.699714301521792	0.940294292976528	1.43215184468828	-0.98867533884477	-1.52809275180887	-1.6680837454484	-1.88595116905737	-0.494509304414743	-0.861295966071976	-0.125654490960666	1.34839625353586	-0.0903472852095489	-1.17818932687549	-0.050963374912112	-1.02922447113211	-1.07304557114955	-1.27747899435329	-1.29478221628146	1.58604513287843	-0.671993343804343	-0.698841097969444	1.24350749181108	-0.302592157100752	-1.26388976070484	-1.01624472287077	-0.105857089668518	-0.819237719163673	-1.21874696499734	-0.844825122619071	-0.791077935976398	-0.947829180139066	0.300619369884513
GSM1315666	0.740002796949678	-0.548890847355708	0.335168162489915	-0.795308527578125	-0.165585229008415	1.06453573229451	0.599564748522758	0.892848678907593	1.28602638350829	0.937901947394013	0.937290408423367	0.877520805000797	-0.482303469210638	0.843044419929512	0.836805455780813	0.449392264389519	1.05817939366206	0.779151414535078	0.989860482048847	0.6471936433961	-0.93600245090993	0.522837790687489	0.96233836733117	-0.74538202248708	1.30444212946926	0.846653323841361	1.29012585032258	1.04858531992957	0.993942463892884	0.673722694117196	0.399082591111403	0.574357826163644	1.16709086527841	-0.605829823520586
GSM1315667	-0.00171266723856517	-0.0408447499063004	-0.518395180042838	-1.9852360071407	0.192161203432523	1.18618383282056	0.255769501785368	0.498811491136783	0.662929699052932	1.93998003630281	1.72516236809052	1.679185509266	-0.518336457740741	1.71578194336624	0.359059175562823	0.877186710584684	1.07895980420099	0.166278047684074	1.12630274550931	1.00670337371588	-0.160859599040113	1.77560624229701	1.1525754653423	-0.282424590689733	1.68055262647614	0.765256295825648	0.573230335058123	0.143783977880035	0.669968142786168	0.505877064351934	0.426182869370918	-0.0883853266005296	1.36087157789271	-2.04894989027996
GSM1315668	-1.55362698186601	0.763576051335622	-0.59530954518699	0.957312121631018	0.942829200107579	-1.07434732522469	-1.49316578567678	-1.54840921288453	-1.09280950062986	-1.11481375712995	-1.1013052231229	-1.14169435090499	1.34244972278529	-0.224480155453074	-1.84653021287934	-0.668704404655552	-1.35876122524159	-1.70606186519524	-1.42254062538063	-1.25421848663896	0.712838547310137	-1.03952206957083	-1.14908141769187	1.32216008167888	-2.0227203810216	-1.61704041968116	-1.26823951618722	-1.02840005555067	-1.13770277290667	-1.3754483194278	-1.35960280521632	-1.24372520295674	-1.36513500211283	1.21095667941396
GSM1315669	-1.33062435790951	1.14132847172792	-1.17693015764633	0.245397220753837	1.42697099880085	-1.39577495474347	-1.16494429349104	-0.60561433957054	-0.848350340614321	-0.839830359443947	-1.36440676742737	-0.913142857000033	0.586021506784365	-0.263919627184284	-0.232985324064063	-0.857721486184142	-0.294385823113144	-1.28967911044577	-1.69056126702328	-0.953107685083534	0.350328888926537	-0.610978208839408	-1.21299758762112	-0.0203114391046541	-0.936003004880438	-0.61223956905594	0.00158241500996001	-0.966619798189837	-0.974556453969528	-0.693069713542011	-1.04766605667658	-0.254563402047363	-0.486677087775328	0.504998213669964
GSM1315670	0.343612513111886	-0.143238443112936	0.718058446694709	-0.614200347747072	-0.379272430706838	0.505132969512454	0.368342166735646	0.476571192237354	0.483831857945214	0.36067407364715	0.925479916153925	0.488288409893641	-0.638713243258312	0.342853224688533	0.376508272175584	1.33183092158987	0.507010104135497	1.1641008108652	0.283382113980978	0.565583618033027	-0.202898673282675	0.264911214255228	1.11801119526407	-0.365081959751884	0.702774869671549	0.504911416149017	0.0785625913354306	0.490191090098332	-0.112894914456843	-0.112333410485885	0.630088135201564	0.336991384065712	0.540707089227332	-0.277533262242246
GSM1315671	0.0234554522903248	0.218348452322823	-0.556847232112491	-0.273143611212236	0.152943794024145	-0.102445345208505	0.40693419743164	0.944992611545966	0.300694467483462	0.207315842247419	0.902197019200032	0.507685671394945	-0.13913040611535	0.269586796090315	0.64851658689187	-0.142195511996077	0.894783915085558	0.608302472713299	0.0750030522006258	0.65849406771877	-0.838605022095998	0.980194275892729	-0.0850921489211344	-0.166401663378721	0.937044035982142	0.51477565981124	0.103006283521795	0.0834204761189074	0.130066720807375	-0.329658842073223	0.36656746318831	0.0738831704687018	0.216067697495707	-0.508811823528861
GSM1315672	-0.200093888339133	0.558509226386908	0.038598905467761	-0.67347831035104	0.232920184504484	0.266133197203441	-0.630752719926553	0.359155806447531	-0.117079602809947	0.245085281357345	1.10690685703665	1.10851988132124	0.100987120764879	0.551264475691817	-0.239526060798345	0.612552395946334	0.272999911310246	0.121273956065867	0.00729300226624085	-0.344468599279901	0.168746160764881	0.828559108412171	0.76719805427118	-0.105004050389608	0.226876958730143	-0.0973446976418506	-0.105362501039316	0.676294070409071	-0.239689951412048	-0.972559419759581	-0.028172387866122	0.279102472637571	0.409197739716489	-0.190688943779111
GSM1315673	0.766959185804267	-1.00997372434935	0.570192181619084	-0.795308527578125	-1.18799490399969	0.535099889745634	0.39350090981988	0.454939707959694	0.67993537019304	0.754861588146581	0.888996716770065	1.07110617444988	-1.13563537288684	0.957729980879264	0.995180236723577	1.47937931378778	1.01572527491705	1.00682622741484	1.13879268394925	1.10444742761414	-0.803373742224374	0.730705148681995	1.51510496465496	-1.35280799478338	1.07646701799004	0.628422687695037	0.824709208601822	1.20514120656318	0.880401323074135	0.583780991041077	0.51354348144392	0.622958515634794	0.91069665511229	-0.59590979235978
GSM1315674	0.461195442140662	-0.848794562700984	1.15840619413768	-0.340519848133146	-0.760363392010972	0.401639625402804	0.148076464477321	0.735866257407968	0.555809917089873	-0.307719186843441	0.24077670198172	0.428297993442474	-0.921855380995148	0.775059410678403	0.0577542053675129	1.12708983076545	0.163644748838411	0.807332833936561	0.143643127020355	0.388522569910546	-0.754295735171676	0.827869005022871	0.872317551711947	-1.34792476084209	0.259545650405155	0.207596911198824	0.373696990171455	0.337877091845331	0.447796610469231	0.016394667553391	1.4257678990764	1.05577023250191	1.11994832283154	0.261316645886904
GSM1315675	-0.252071670695955	0.62124241875427	-0.845479246700887	1.74202660887219	1.00059479153399	-0.764533577478743	-0.766538417169073	-0.772440951536745	-1.03135174433786	-1.50655068574755	-1.30723165689736	-0.733432513002321	0.819278687594038	-1.1594074778087	-0.705773267290496	-0.642399788589258	-1.00443558853702	-0.994409914795052	-1.66939591219216	-0.91535503573486	1.24919983084586	-1.06715300933705	-0.951188475799906	1.05584310600228	-0.122507972435833	-0.62266041166704	-1.39258006044107	-1.06630423197211	-0.622376663695035	-0.408692388834056	-0.675016973765455	-0.404599879473723	-0.822727783493514	-0.497310563266209
GSM1315676	-1.02478854596171	0.853859969293664	-0.999742206063986	1.21604903910623	0.933742382297196	-0.502636261899579	-0.917270911033162	-1.26891566720949	-0.735914300390165	-1.7320082989964	-1.22226254049547	-1.53461897059109	0.570503425666517	-1.12426417677752	-0.714747076550862	-0.0735974241848168	-1.41763106068263	-0.811767619491071	-1.13188642820722	-1.13270272301807	1.49044419670611	-1.04361971394277	-1.0763605295423	1.06857731222922	-0.736207057958714	-1.03764399248421	-1.36961010616717	-1.59221187069974	-1.15457487131761	-0.945125920630922	-0.546421082073519	-1.20485809526105	-1.41243235514344	0.901615799593953
GSM1315677	-0.95139542486834	1.25284450371464	-1.11739576550336	1.21604903910623	1.3239110036668	-0.698672046614293	-1.2017115056494	-0.615802912550249	-1.17521713469368	-1.0022931249836	-0.922898495337363	-1.50902374468557	0.969824364043563	-0.46653972696783	-1.56806016380052	-0.966629586517376	-1.08964311365673	-1.36819851952656	-0.758156689863276	-1.41049534589932	1.93443336134381	-0.948671163142362	-1.15708041768067	1.18550171799304	-1.21890654113316	-1.23215163738667	-1.32143148017635	-0.582351870045757	-1.45074198513932	-1.2981299905048	-0.887517336990529	-1.18208052435611	-1.41135934962292	0.965751130954836
GSM1315678	0.969078756216662	-0.722048584682626	2.24923100950567	-1.36609625429696	-1.63775149951809	0.924571513329603	1.13465742709504	2.07941725426441	1.24123358006067	1.11220514319262	0.973096950384192	1.37539739301817	-0.812771921153041	0.922406409216353	1.57537120200779	0.71032601967563	1.63739257157596	1.36284908429634	0.45716112546749	0.922050040965556	-1.11023758859501	0.870177988974368	0.986317072090708	-2.17455472491587	1.59891531790722	1.32930604641035	1.10798629199508	0.0331768166986302	1.15296783971085	1.41376849024196	0.482703070258865	1.10263115782381	0.942370431410845	-1.92279109998558
GSM1315679	1.63026883186111	-1.25365298272874	0.354939035937021	-0.938539802746342	-0.649919913418356	1.4585808637597	1.39975604968078	1.42824868055677	0.997289549429953	1.30881872911295	0.878123016553246	1.52848352561868	-1.4217977614591	0.86153957519808	1.64054840619647	0.905191726931011	1.98702810844584	0.429012437652197	0.944093933510569	1.7630521387909	-1.5597826785989	1.20065890867226	0.895234011677477	-0.981457231619124	1.48680288509841	0.958368782918443	1.59789779171611	1.55344877523837	1.56493025333249	1.35348849920108	0.528941944909191	1.52851239380309	1.44712430853262	-1.54869458803245
GSM1315680	-1.35319463379779	1.19741749236394	-1.26100220239541	0.940294292976528	1.37518954839211	-1.08370454781304	-1.42755108257484	-1.25580446702669	-1.28715173136035	-1.01505700146443	-1.0604992616434	-1.09862031206147	1.02878421707342	-0.533604721154747	-1.70631439681138	-1.22729382475656	-0.609424661146912	-1.08712067746943	-0.806017561985217	-0.846336075082838	0.543166048684984	-0.547290421203962	-1.21354789517601	0.945726734237233	-1.01002856908796	-1.29567580166931	-0.460041870328029	-0.766050755329123	-1.75089245775592	-1.29622458986131	-1.22564658177349	-1.21558097302276	-1.33586161050191	1.40195068163383
GSM1315681	-1.40184159968564	0.984842539912897	-0.921210443068164	0.991038050754148	0.971017041084141	-1.23805613781384	-1.63420640756718	-1.22514666658411	-1.52109471330464	-1.02137576295184	-1.16127309733583	-0.841862624151481	0.978931880035072	-0.669466810393631	-1.39113592679471	-1.50609680839054	-1.23023016513176	-1.00837324815234	-0.841618865223828	-1.05254381551828	1.20028973655552	-0.750481427454649	-1.07211727856309	1.57698353135925	-1.07191072426292	-1.24150659698521	-0.972062067806303	-0.741650953045598	-1.76947758121253	-1.08726308229848	-1.18487057275953	-0.826356073996384	-1.27226149845178	0.917521416469019
GSM1315682	-0.610510505359752	0.991440307891251	-0.868740322630397	1.16003247120036	1.75251669507682	-1.05791089177456	-1.12525313715175	-1.61268601935836	-1.22168776185546	-0.858135066541439	-1.09720580371954	-0.70488416875153	1.15598880942898	-0.808569409262476	-1.03791367018008	-1.01469847588813	-1.31755287330697	-1.59024246998903	-1.35907930555731	-1.1761786265535	1.15297546514734	-0.372794366497497	-0.817770914791172	1.24550217240106	-0.953768352300355	-1.32929764738316	-1.50290896691459	-0.896873774309879	-0.868874200414457	-0.750518885786061	-0.776255060107285	-1.04149950070396	-0.964877495406339	1.2299949512614
GSM1315683	-0.726233861759484	1.0915313189833	-0.302965485467524	1.10440546399701	0.708693249610142	-1.07675867858092	-1.26886530376658	-1.04821693242636	-0.83369289750797	-1.09341607390644	-0.795244355247319	-0.718101472833452	1.12971234852887	-0.917922429854322	-1.23295525460521	-0.858481792698782	-0.93650916560188	-0.960170516942162	-1.32023481472775	-0.872798050673356	1.32809400626233	-0.807232180734991	-0.863125615162526	0.739403540750053	0.0659632880740048	-1.29761895823367	-0.926594682650994	-0.530736179340947	-0.851827900176316	-0.807318110834996	-1.14305625722719	-0.940692066855389	-0.971790248327594	0.623113928761457
GSM1315684	-0.292587988944878	0.527221211838945	-1.18266421970508	1.29680061742306	0.111166627452418	-0.969031936804387	0.368342166735646	-0.301458105510707	-0.202910362316616	-1.22390872330215	-1.11556097972302	-1.36792893520646	1.49976189331644	-1.71905200775829	-0.00797205807328103	-1.6479492174299	-0.348256562108635	-0.604100669388647	-0.534569910703631	-0.739425135845949	0.694057425786354	-0.888875371864928	-1.23274551531065	1.05264357024933	-1.71696922274249	-0.421391127151935	-0.457639124910184	-0.86739302551464	-0.876686681476887	-0.158200294655917	-1.49541555019179	-0.404969144691622	-1.30684011511422	0.936169420703849
GSM1315685	0.341692711076226	-1.29851270386279	0.209928218907158	-0.0945616177322757	-0.910667402973532	0.970047622527725	0.866936687926216	0.934891789268324	1.21960979232041	0.367971292793214	0.586583798723228	0.102387180090177	-0.840507780152778	0.0715455649600992	0.724345160152065	-0.416194435781071	0.428773039737156	1.24456224775912	0.97181496253675	0.169437141785724	-0.632904483214404	0.0607322466417739	0.071053413755494	-1.09253605128506	0.363117430266192	1.43322597859233	0.568752512911884	-0.112346607704028	0.457727112543684	0.72963808746812	0.177934031765513	0.315418333259994	0.316288678348203	-1.43638140987267
GSM1315686	1.31041878809299	-1.38943732557225	0.645596881659108	-0.457733844828424	-1.39831844705027	1.23167317705076	0.811288520107573	0.254904401563927	1.0339250841386	0.560132079337009	0.301994030915124	0.381173748539973	-1.07803351551833	0.656554843258078	1.01818654847676	1.18878497313497	0.496786323445555	1.17949778774874	1.32327178071254	1.77258754449216	-0.893088369233111	-0.072884376175964	0.806096354222086	-0.877995275292991	1.11630790664072	1.25101029605912	0.913000249719041	0.743884884243122	0.742235331042751	1.63842844552869	1.38636816714998	0.528474711905706	0.882589650120549	-0.513883920555469
GSM1315687	0.70628244902916	-0.519050234806989	0.418890638444677	-0.25066915489673	-0.108847141895809	0.210153675263597	1.06089395279647	0.428509016025303	0.619846212072348	0.326517581046452	-0.0403049604698415	0.648472335871882	-0.630851602169529	-0.00914174033191562	0.14688168969246	-0.0563280039120489	-0.00811288874432315	1.03568886619775	-0.375303782034421	1.04300213605154	-0.404657949378867	0.610256304815175	0.429654580140184	-0.870129217056022	1.23413767306099	0.628422687695037	0.305921627899179	0.58368035234109	0.629983529617511	1.66610703732182	0.618173451196966	0.76014214833605	0.0555381406837968	-1.2666023040307
GSM1315688	0.198692465019205	-0.361277260537252	-0.276290794874268	-0.90392289982237	0.269967808850176	0.884419662703138	0.00650803552493173	-0.481410866687754	0.833390223502937	0.533735880268805	1.2863928358677	0.837925848525601	-0.258233418452537	1.17299883286836	0.383197410328609	-0.17136873684327	0.543809129818999	0.130239651607444	1.5694361271261	-0.114111858257094	0.212731826774134	0.714745038072339	0.303624826736149	0.33763610941618	0.153492904322871	0.63970532990443	0.998948721471093	0.874218786498915	0.180345278123376	-0.394768952931524	1.49865098737119	0.13887473657698	0.760859968576585	-0.0793398534767792
GSM1315689	0.796864233619679	-0.33421847169355	0.153039271949129	-0.329606530891626	0.0460391172430845	-0.275938260219511	-0.0155947229860381	-0.484105442651608	0.257401654645089	0.253278571205582	0.659108357829335	0.871202549123995	0.320971698638633	0.541621922758049	-0.1770354718369	1.20492046675662	0.272999911310246	-0.133241313441851	0.778591571504543	-0.4208197943993	0.587755967333831	0.633474071353372	0.398381593473259	0.463232087127101	0.159442133208074	0.213535771810999	0.18691542342358	0.705610411973315	0.263381137581275	-0.871276015564943	0.820838271340534	-0.00832261315243259	0.378198178453163	-0.165479074824459
GSM1315690	0.728950686607119	-1.0823334592683	0.671322632618756	-0.0577363214801635	-0.890216307345905	0.663173272753259	1.4504849171365	1.02025223690799	0.275606850709309	0.852128618238458	0.82953091855464	0.769237387680659	-0.752939716478942	0.419651883798045	0.629734364097801	0.112864160292112	0.70798439024628	0.774123868727735	-0.392914105351781	1.28920939212213	-1.16145786964725	-0.050517785712976	0.440766321827024	-0.611460435250189	1.34223218233955	0.710169740091504	0.228538973570554	0.804736007144883	1.02271198304147	1.66610703732182	0.100927124968248	1.04645192431188	0.65306266546552	-1.60986228488195
GSM1315691	-1.10006737709443	0.336453095031834	-0.707451516541896	1.23491287607924	1.32692564342351	-0.837412923855216	-0.508445635831837	-1.0354964985082	-1.22114342492459	-0.807117474087101	-1.28612455720771	-0.471762129920915	0.953443514307926	-1.03307241937951	-0.884582333258285	-1.25713955374466	-1.59128193197882	-0.749991243084979	-0.941273489650081	-1.12231781555219	1.73283525709702	-0.800905733579707	-1.22866914215432	0.599775047862322	-0.932288195787391	-0.813436445148034	-1.384767496359	-1.63214730799491	-1.24981441263184	-0.218067851749277	-0.687800762907345	-0.809944718223853	-1.10231565863287	-0.173937545336996
GSM1315692	0.329479368664859	-0.876254206444971	-0.15683961656015	-0.163624244990347	-0.544471541193819	0.0886746888144777	0.255769501785368	0.805090763956004	1.39598200363371	0.147380395198241	0.5358116258821	-0.273549913664596	-0.814362813351454	-0.190301416128591	0.739813456414503	-0.431202193962747	0.466870468844043	1.16587783320239	0.687657416706134	0.455670904432176	-0.739003818061527	-0.0320374933310147	-0.249039127757522	-0.471947024777723	0.0742946053361648	1.11047542686901	0.770844681666152	-0.369489005782686	-0.745977007121206	0.291788819990239	0.799235937332791	-0.0820266620591117	0.0587512093724612	-0.666147124060029
GSM1315693	1.19932780899756	-1.57422863604703	0.658996377926944	-1.7976237577761	-0.745947914297425	1.35444768621889	1.03178911245236	1.39810780290978	1.42655895050665	1.71890506724674	1.16293195324061	1.95041779100491	-0.813910207502198	1.82608111533321	1.25261679876116	1.49252813107689	1.49709248616665	0.117889902231102	1.69112762134505	-0.407744141287666	-1.06205636777439	2.2173024036162	0.932699822889988	-0.441581413999968	0.693360604366807	0.823778370862246	1.58903648563884	1.46435773880996	1.45485340967744	0.897350578127662	1.29626646526178	1.24753440556024	1.85619549352576	-0.426186572085599
GSM1315694	1.02750289926989	-0.0229148248232696	0.0446081812319432	-0.519923375833514	-1.38802729023945	0.754552633388291	0.968113737405452	1.36035276846288	1.72984525406537	0.587957277027875	1.10690685703665	0.139464454379868	-0.883506287460109	0.571098654184023	0.755990571235558	-0.121011970013742	0.989185824284114	1.24660231149973	1.4101200366943	0.389296418126473	-0.705518312760143	0.360440527896746	0.886259669848442	-1.15439413616165	-0.0789314059433784	1.50154493644718	1.13561837513091	0.554191268621559	0.665902447309032	0.97297141258697	0.582639575628716	0.569018421696317	0.453687412162477	-0.951343809457396
GSM1315695	1.11786234335054	-0.611096048536679	1.2978859940884	-1.08392928755216	-1.49957330607624	0.861225082265124	0.766404415442099	1.2179226565142	0.994863570656888	0.402597968331167	1.3029885300116	0.642994297698871	-1.85672913617073	0.942299853461554	1.1087993378733	1.5106774728655	1.11558782249958	1.44195241299434	1.19225241765981	1.49696360640647	-0.659902673600142	0.735474799306282	1.148450560424	-1.49245322668266	0.905912562337736	1.11584527352111	0.618268386430378	0.896113237129789	0.592059328412203	0.609281622823442	1.15991625993423	0.790845293748592	0.832516339032554	-0.542374262812583
GSM1315696	0.74378255529579	-1.22221513106745	1.17451927601997	-0.644371579475979	-1.2324955814495	1.33279850292351	0.911790029937627	0.558042635051015	1.19246348788558	0.62863223064835	1.02108115633595	0.305146974637858	-1.19437343493908	0.742058873981396	1.39785468971178	0.891686142639042	1.08684272965065	1.39328817825201	1.18514301806192	0.145095501580738	-0.666288096418858	0.992930625463939	0.899124962056381	-0.663331934928075	0.343697828812698	1.48139829308584	1.12187227673617	0.906355926516009	1.15964386411282	0.825518983601941	1.25988538238056	0.739593732897023	0.908550244142878	-0.605062347465372
GSM1315697	0.386975190169016	-0.745408658960594	0.678699170839439	-0.0945616177322757	-0.5008318209341	1.02416029380915	0.267060436709717	0.956234124603577	1.23638070701315	-0.0313600665450352	0.913863213373821	0.0738961615795236	-0.536649404127391	0.456929190084052	0.960912289311914	1.02123488861609	0.603262841860761	1.38669138809701	1.22535609108416	0.902777259312906	-0.886532331110002	0.732155679212852	1.13240272290922	-0.825926456271386	0.680081243628321	1.14692343372046	0.743891388137857	0.564402773539831	0.221559881627501	0.658858909604304	0.81242350771423	0.504157629763144	0.962517319510209	-0.321254604944838
GSM1315698	1.12987036431102	-1.13143983908393	1.79344938565348	-0.56241544594072	-0.992766321820407	1.59954628079301	0.925553404240697	0.715928948551429	1.34407289800866	0.447659172380428	1.07886939346172	0.0921731328575655	-1.45133374082805	0.755534550575358	1.67070061856112	1.03777527027729	1.07895980420099	1.06817656501772	1.70999344356268	1.23667065760134	-1.24161053498178	0.370639385300382	0.855276842461452	-0.998994824227285	0.461743085855904	1.78457240435795	1.73055619104484	0.91678922565558	0.845946464670806	0.380998061595116	1.86268249314153	0.578985050371697	1.45666610039313	-1.27536522649248
GSM1315699	0.893484391222389	-1.04823398109048	1.45034329627249	-0.02028333382613	-1.24871308168057	0.664610895005549	0.982114296470298	0.950267441065913	1.21204283326695	0.184204516875225	1.10690685703665	0.459722961151903	-0.355030124345093	-0.287505154294083	1.01313974496533	1.22428870657877	0.390045835900421	0.812214697265617	0.42266921432658	0.436718333577398	-0.727644972042012	0.196546355597442	0.71559043930405	-0.190092907551001	-0.506078424732744	1.27307394253615	0.853011276275802	0.382285920502159	0.925004910224822	0.481941502608451	1.00094849139091	0.332985001134893	0.967923957879756	-1.14785155603306
GSM1315700	0.961769547433875	-1.4673905399117	1.70171248984132	-1.22378096162436	-1.2307333234371	1.36614372551874	1.60482381711485	1.33268795088193	1.44644701260539	1.25773251596515	1.31771532183773	1.09988326452814	-1.56774112325562	0.638725204354397	1.66069880431047	1.54345129252682	1.2970129734934	0.942252511836857	1.67669723455229	0.40661126389469	-1.24434215085562	1.39876390722354	0.827743819277033	-1.13124073301249	0.43500951645434	1.64172977555644	1.57208967707237	0.91678922565558	1.04920219218767	1.057278311935	1.78689053294484	0.435552171732434	1.23344331991257	-1.18059967918784
GSM1315701	0.607305470530992	-0.830196546412945	0.732162881916467	-1.36609625429696	-0.60809060198376	1.65735172832526	0.123708808895429	0.872266959178913	0.723657692950234	1.17346014623675	1.46814855346111	1.43105114807892	-0.997685579204135	1.6176551084955	0.899531253229259	1.03120200904148	1.0574192092617	0.446301468184651	1.45805574637387	0.666316586643713	-0.914547923837595	1.41455968809847	1.04066228330184	-0.616371616809023	0.645789208576612	0.732888424740307	1.02087303286555	1.1041433695729	0.370021345319968	0.405460621736624	2.10525326211408	0.682476388322186	1.44849632665906	-1.18905110656568
GSM1315702	1.79037869314991	-0.652376101674881	0.795848556004015	-0.37133123798705	-0.878066899351526	1.11262034312029	1.27401889234099	1.12932729149943	1.17114519679267	0.477796678139679	0.618065530876054	0.433906658229584	-1.13666633618872	0.0323672609439646	0.661559343379207	0.874584325918091	1.18558914390275	1.37578241386096	0.90785593208315	1.85043417344246	-0.660880469446362	0.578860553517004	0.81083374896881	-1.07778269816942	0.576321640196889	1.15710365873844	1.01768767506425	0.824046453329182	1.28046075441958	1.13965866599582	0.618173451196966	0.474336380124894	0.392798241792144	-1.35620933199926
GSM1315703	1.19317418959783	-0.351667914642769	1.21131379549328	-1.32186029456382	-0.574275899056403	1.49551789474878	1.39975604968078	1.42582621362872	1.42196425936791	1.1347396299633	1.1217280580438	0.977443172748846	-1.20022071812506	0.412682544619956	1.08729947958908	1.1017190338921	1.33700906941784	0.942252511836857	1.4527772771074	1.2184330721215	-1.42628388184306	0.94054562023636	1.07529269709855	-1.46086922495322	0.8548763856466	1.54869868711876	1.14598622769957	0.804736007144883	1.52793200687212	0.451610190583515	0.781887875337276	0.460354479315926	1.21379737018602	-1.00473490412236
GSM1315704	-2.0132090417641	0.334752780478904	-0.708094962799796	1.29680061742306	1.80094849621627	-1.18786471341871	-0.620433222281743	-1.07084811915197	-1.19914723119347	-1.37534875216416	-1.78528199618955	-0.825663045838396	1.01160130811791	-1.12996668055599	-0.988259939105241	-1.59518696817942	-1.61369675490111	-1.21751148390672	-1.37547381823408	-1.0895741973208	1.44044910707253	-1.06312427584051	-1.174572115837	0.839593403600074	-1.18719482783539	-0.76687092188399	-0.710007341050204	-2.33315782251166	-2.14458316532277	-0.074317795060135	-0.642477637603163	-1.14636634353168	-1.36106238256203	-0.242455627069122
GSM1315705	-0.350189877281911	1.39488250579186	-1.76523335093081	-0.350374960449478	0.153928381358533	-0.677149799780327	-0.037662706803113	0.753182028369915	-0.111046264326193	0.341870097586756	0.744533053567939	-0.157059698290572	-0.302952483209767	-0.0487563672575997	-0.935008039385348	-0.643119026972635	0.341164748267904	0.146350588176799	-0.223343082596151	-1.54311000188043	0.834188986082958	0.58179192833435	-1.02344253290789	0.160748026592486	-0.480752612542219	-0.0171954639993321	-0.343364806729102	-0.119498341575076	-0.621572225034192	-0.94119700163945	-1.32001619158438	-0.0805451541056446	-0.869993282306622	0.196203852499587
GSM1315706	0.00868775788401323	-1.41032750003713	1.17350091045767	0.0412693524161081	-0.88256638411784	0.794212611249837	0.573539827565658	0.465955773691812	0.656465406484129	0.32196527688827	-0.0260156370813984	0.971937587900609	-0.320421466827901	0.157820830209331	0.638257437882206	0.588046754407501	-0.0889257069389511	0.414671945796852	1.00976073112978	-0.437206434142553	-0.74543412723838	0.453265406581511	0.57540105817685	0.234529419406764	-0.056773512366295	0.715788938671964	0.509870693231117	0.364840433923838	0.439384260704412	0.222592446388776	1.05936083323467	0.801550176920709	0.525707417287527	-0.768042145665933
GSM1315707	-1.27749417016045	1.16299642820166	-1.25122690772479	0.924755568827101	0.390258295395989	-1.30497236248539	-1.2017115056494	-0.992009702532336	-1.10107729216532	-0.983012435746491	-0.614893295869104	-1.16138125109966	1.29189007437719	-0.780210903284396	-1.33899792290762	-0.350467890149085	-1.41814235867544	-0.632422366727854	-0.741922485259151	-0.915681244685745	1.46125996619593	-0.910594618821145	-1.10909372168152	1.03347207452052	-1.80648780262992	-1.39471763779767	-1.4295522486023	-0.955739041815361	-1.54335215959873	-1.38466923411547	-0.836428528203634	-1.08873039088337	-1.41319815321421	1.11994899877411
GSM1315708	-0.956759865736262	1.44632120636399	-1.64477821622644	1.29680061742306	1.37749422955429	-1.07771003772708	-1.00821686803089	-1.10398834119812	-1.44145496899247	-1.2391136955007	-0.996437255636412	-0.940108771856654	1.45845144458116	-0.820222589831222	-1.50085664372063	-1.22167388592834	-1.26603204696356	-1.49226510415283	-0.767170755485122	-1.80022961354742	1.55629925883395	-0.33856138775237	-0.732247137882877	1.45673932091502	-1.65438114776429	-1.41709432054691	-1.22160576192218	-1.22680324330291	-1.31590307870858	-1.16689680715868	-0.889564022489626	-1.16483019415798	-1.16487837278612	1.81322276102329
GSM1315709	-0.476397621202309	0.686159738053819	-1.60196905735998	0.476070616155893	1.55548774793734	-0.844317661449895	-0.268547725967384	-0.510323923030153	-0.871778368870172	-0.858964658808452	-1.08785237169919	-1.17780870028433	0.993720501130505	-0.813148897714449	-0.28330945940681	-0.449253703040055	-0.363368718252877	-1.01555516848356	-0.720147070677014	-1.13950819251861	1.40420089626256	-0.694642433862943	-0.931459975746739	0.509678341622903	-0.553708695745174	-0.906153292886437	-0.360929491586735	-0.955739041815361	-0.646821758848639	-1.03659033788655	-0.596759706731919	-0.526939132477974	-0.935534402999528	1.20906523976706
GSM1315710	-0.617450649451249	1.06222449380645	-0.973907084880929	1.10440546399701	1.08929534175767	-0.839574390012182	-0.447264399223991	-0.493971909869927	-0.923029588032672	-0.713238760826353	-0.815891443486051	-0.494130007056838	1.20976474512159	-0.412539782747628	-1.38211441111387	-0.910032856282564	-0.420141948610364	-1.4163565483617	-0.774775684653793	-1.04018146708296	1.19605606168569	-0.0129444518903829	-1.06279983500605	1.32343212841873	-2.19145006945688	-1.09602175101021	-1.31583686553189	-0.7532937253295	-0.433819124127841	-0.933906698247988	-1.15808281306739	-0.658328577154937	-0.808429008501346	1.05209225373303
GSM1315711	-1.42959325678085	0.510454980706661	-0.998499250417466	0.681538325510994	1.06676392031254	-0.90865724366489	0.725443270867287	0.53911148391147	-0.847487390963761	-0.67566097804183	-1.07887683487556	0.180061052582894	1.14065548053584	-0.663867192768458	-0.494318220200295	-0.369875418151616	-0.656660497824141	-1.24626961333593	-1.08565339203925	-1.03069219246088	0.954169557834417	0.370639385300382	-1.40951077578262	1.12140953001938	-0.245090594511047	-0.821597063915416	-0.639565385359751	-1.78797810382753	-0.249520594005631	-0.942762896021574	-1.24380107715983	-1.57923933376477	-0.62787979288905	0.0954798446780133
GSM1315712	-0.696787343351417	0.907023618789924	-0.793195812499937	0.991038050754148	1.4838332627762	-0.648872777623882	-0.884884246156933	-0.545305294725747	-1.04681282151704	-0.702002520227904	-1.02879715361337	-1.09312551271116	1.08747000000922	-0.265969971082816	-0.943138083348125	-1.0134552157787	-0.959336901599991	-1.58960551711581	-1.20441227768278	-1.0010465666623	0.852270064706465	-1.04361971394277	-1.05873043680734	1.11616295653201	-0.163853177309437	-0.887983510017138	-0.860360978950733	-0.760167915354044	-1.07994884018579	-0.338013350815582	-0.824734832722062	-0.265306938598591	-0.462401545606066	0.682496298660024
GSM1315713	-1.18517230357211	1.31577557975618	-1.08392514450933	0.31774041507883	1.01656506911652	-0.638094126538773	-0.774783942228968	-0.562027311223594	-1.26688189693223	-0.890248391396952	-0.728779363807389	-0.0111890108981267	0.793701509283098	-0.201048012294493	-1.27266616481406	-0.43928727549597	-0.711062351900362	-1.29312321393903	-0.269308878912388	-1.0947468070391	0.255469453287973	-0.0509184425204324	-1.04329606268598	0.961958094730857	-1.17202964977304	-0.945044128314483	-0.574699595314917	-0.543919680352254	-0.242536999318069	-1.23686302794615	-1.19161993688725	-1.24659081215994	-0.566097378604541	0.964445732340553
GSM1315714	-1.76308578463285	0.840402491691496	-1.21664866530512	0.494391065167571	1.47241699429142	-0.916789231890681	-1.03531986450901	-0.542327112834472	-0.776316773950143	-0.861328719474368	-1.09276497527259	-0.304834802880081	0.763308476145702	-0.308358128115944	-0.707070217375341	-0.996169962174042	-0.572640107729881	-1.37983947049039	-0.87771045411033	-1.6779983201136	0.872779259837278	-0.0241057393551007	-1.17903182152225	0.901705152818328	-1.90424524337567	-0.727286275333235	-0.455312260755247	-1.11206487810391	-1.60319001786172	-1.0348698670354	-0.753291279571127	-1.06863386212051	-0.545665777998397	1.16191252234734
GSM1315715	-1.34028436766386	0.809821802008739	-0.858770774854155	0.873643413479193	1.06867336172584	-1.14421779234225	-1.2017115056494	-1.25957518154386	-1.43300327545502	-1.22701172561259	-1.08337240908336	-1.31623536203559	0.734527881531992	-1.01862547788809	-0.465938047862341	-0.905944879184204	-0.535753742781281	-1.05782895478597	-0.728816901549634	0.319989485898181	0.55281745544872	-0.52156202698482	-1.25584722442605	0.680831177341983	-1.01501158451984	-1.16019239976042	-0.575679044915774	-0.777513681556329	-1.2253435848282	-1.04984744731966	-0.679346817766652	-1.45546257007758	-1.11814472630192	0.866630650218651
GSM1315716	-1.66283618001981	0.401605245875223	-1.04151914789063	0.578910710524425	0.422870125816413	-0.96389252813776	-0.214575293813341	-1.2183888516614	-0.414483623255804	-1.15054131202827	-1.02879715361337	0.402729741412044	0.771074460549568	-0.839156602732895	-1.46288349244001	0.231393921384741	-1.51309259535319	-0.744065212715632	-0.827496792187618	-0.848832419796017	0.425100068531244	-1.44338202658757	-0.987514247771171	0.745484279368457	-1.08639199840373	-0.522970773547133	-1.77950778745273	-1.5728884950159	-1.60486717639013	-0.272504688303366	-1.04222141875916	-1.96083368999575	-1.08690014072971	-0.143637044462299
GSM1315717	-1.234136098067	1.14920952893088	-0.797497501504755	0.991038050754148	1.19830137301634	-1.23805613781384	-1.10145086604904	-1.56026527374253	-1.12161323821224	-1.2173050264186	-1.14290766926769	-0.971026107413856	0.399011056627564	-0.541438961793313	-0.995264786599658	-0.8075156639399	-1.3311737070008	-1.23122464138235	-1.01638382643655	-1.37467215768474	1.2517837527817	-1.15982170848424	-0.823949046247925	0.740694599793694	-1.37029798238742	-0.639085024258678	-1.26461260446443	-1.05539833786827	-1.11902240277909	-0.919891945484144	-0.248153337416892	-1.85517308565634	-0.960791899294616	0.667715007133079
GSM1315718	-0.51684650088381	1.32508854025848	-1.21707172058148	0.812071596831084	0.453932215738882	-0.761744633061935	-0.247662279338274	-0.382735921623062	-0.363177485135741	-0.781788790640184	-0.444655874661044	-0.853959293894921	0.277084166485993	-0.270854193642308	-0.724412956863185	-0.726976361971642	-0.458843765797234	-0.230151094871708	-0.567996538645637	-0.180218579885933	0.760533079842693	-0.0876143886077715	-0.535276610359335	0.614553467288798	-0.766454084359575	-0.35177513622671	-0.583043224693086	-0.490342646933285	-0.448331334398544	-0.868277941257223	-0.48589868965119	-0.494117579922378	-0.792670140712693	1.05488212802103
GSM1315719	-0.994780862591331	-0.156286799763024	0.556612275316172	2.01038607344853	0.93797034794514	-1.17601401384045	-0.774783942228968	-1.2259561330638	-0.952901892310705	-1.65018048280775	-1.95517236777383	-1.37255773228501	1.03273392801272	-1.88857017335856	-0.432469292565802	1.18103201991881	-1.36327187940064	-0.891461240801089	-1.11811429943856	-0.574558243418813	0.895463713388153	-2.03627520291616	0.914213873924099	0.514008211530543	-0.529565920650916	-0.846930994853343	-1.12171070649744	-1.56845105497284	-0.871206104602151	0.603103884751157	-0.753291279571127	-1.14926345208865	-1.13947168512564	0.132764841047887
GSM1315720	-0.73493963008723	1.22342604170109	-0.897141604033943	0.794551520433449	1.04806579895888	-1.40107800380412	-0.467556495210994	-0.424565306493144	-0.908837037393383	-0.887830501843187	-1.02879715361337	-0.979126235051137	0.843885771496132	-1.15276004096322	-0.637241443746188	-1.45329847735908	-0.725908810186231	-0.797754602705158	-1.03115141748444	-0.531827804390661	1.13570852194879	-0.518028205884396	-1.31897474076072	0.751670482874939	-0.986916071859399	-0.883865102255008	-0.445119535175791	-0.614560339639391	-0.17161872048872	-0.726871489086405	-0.96327355765773	-0.813043394730541	-0.756261479820053	1.00118230689739
GSM1315721	-0.183331347927093	1.13876791213467	-0.651946117590444	1.12192997561847	0.483261869898748	-1.05719937777556	-0.508445635831837	-0.346563078509921	-1.13638002572415	-0.464359641311943	-0.810871521411477	-0.923890743345919	1.32006580863508	-0.483679291074879	-1.09796567603311	-0.45164473637969	-0.417883459904316	-1.4511804187729	-0.87181896869215	-1.3212955243842	1.68598008628853	-0.397079482978191	-0.491499371777775	1.79998818996181	-0.68958260846065	-1.00366216222593	-1.56063795259878	-0.639733985577523	-0.483049097168236	-0.872756033559085	-0.79231873603273	-0.746354085537642	-0.696591861378788	1.66290117148594
GSM1315722	-2.03120293586606	0.0627561023420736	-0.344336859637587	1.29680061742306	-0.361951826431228	-0.703565962887321	-0.582278721355022	-0.475610261151378	-0.0198214273524585	-1.30887308757692	-1.52660596197146	-1.08375090897278	0.489261312340018	-1.78275357614211	-0.953727022339632	-1.31659752245373	-2.24926753509665	-0.699881091290953	-1.11129109584621	-0.0362929779843976	0.125095604211574	-0.994114101961746	-1.18287288106593	1.04645258793397	-0.0793047434250271	-0.444413334907006	-1.52288458087356	-1.97797476577811	-0.995515431024633	-0.519906418322211	-0.858259817155945	-2.31439647714633	-1.20548852613023	-0.812277879950672
GSM1315723	-1.79800155571788	0.374704007764612	-1.04848786319288	0.812071596831084	0.457116369107379	-0.466471710022675	0.316939273943104	-0.401726347917129	-0.45803218051071	-1.21242674761238	-1.58801535068269	-0.393599100346397	0.322521340353291	-1.20169705967982	-0.464055339098628	0.339800872788862	-1.53744359697214	-0.825249316016193	-1.23095392874233	-0.419508584011931	0.655741472202284	-0.594791695886374	-1.08246560190034	1.05957104834781	-1.09202872402325	-0.531959490661763	-1.51894162642432	-1.90657935022075	-0.607421947815064	-0.90722318204147	-0.755329590568379	-1.52646521763022	-1.16039094037376	0.042509310508686
GSM1315724	-1.9611408085833	0.42396811665663	-0.696796743772193	1.04845920099725	0.3243960602632	-0.369313123058044	-0.630752719926553	0.198344460534986	-0.549541562054144	-0.922212890206213	-1.25223090226949	-1.06252082573386	1.00439232533327	-1.60150732022163	-0.551545151142724	-0.835799600852279	-1.21137540049297	-1.02809571592832	-0.838388848933851	-1.57170994335494	0.941711156969741	-0.641638391248107	-0.928755847077349	0.636809321989827	-1.34829783347044	-0.276028913773658	-0.531788682628046	-1.77121579537051	-0.0257782897331072	-0.88414020165127	-1.18658754185112	-1.18900440681289	-0.841149688564101	1.04883046123212
GSM1315725	-1.01573356243936	0.401605245875223	-0.276764039776061	1.398754415803	1.01918912955805	-1.14694692194333	-0.999248953858652	-1.02931484987127	-1.03045613492362	-0.95632043494481	-1.2395204404864	-0.540181183578528	1.00872529702092	-1.1312602821729	-0.61260486651498	-0.0176662028508762	-0.44868666917666	-1.14670349272556	-1.07708792156612	-1.37812343476219	1.08818759188896	-0.740174814837785	-1.07298072944901	1.01774470543741	-0.946159562989762	-1.02993383011011	-1.15499573676009	-0.878603720871404	-0.911070196975414	-0.834335698778045	-1.08811355867381	-0.571765212461899	-0.771394846847576	0.772955547039508
GSM1315726	-0.136295592690523	0.987318468533109	-0.805231150989325	0.375324430016418	1.25438401321335	-1.28274599530853	-0.965328010099718	-0.269326811114536	-0.937683565802303	-0.50989961952835	-1.02879715361337	-0.262533964050327	0.845412683088564	-0.611485010038115	-0.595457227901677	-0.501207426730314	-0.719454614551353	-0.803777348561535	-1.17089781826615	-0.702490027595735	1.40790398980355	-0.495516537280457	-1.0553513594327	1.40636471111276	0.304403646317389	-1.22452143940747	-0.787944543184442	-0.319671521609973	-0.0934194432791611	-0.876683778673898	-0.867940804210328	-0.421521399943992	-0.915222204535716	1.40618757769351
GSM1315727	-0.970789676743162	0.640348508611172	-0.608014267085553	1.21604903910623	1.38737221877316	-1.22229774570474	-0.782380372065216	-1.26353848237326	-1.23427400614047	-1.21412948174771	-0.861295966071976	-1.0989254607754	0.5167356541565	-1.30054718071592	-0.959656239650647	0.460079462111883	-0.909352056870462	-0.694152749646168	-0.744456579741677	-0.883859037628156	1.26186706030483	-0.572190135035509	0.234335725359003	1.39201013642774	-0.65983989801873	-0.896668985513024	-0.877830354316357	-1.31480133222631	-1.57106231804903	-0.39103676967862	-0.710873390134499	-1.10803457166949	-0.963577238916154	0.781034773917972
GSM1315728	-0.785691918821315	0.819970678188011	-1.2458714967012	1.10440546399701	0.39515796636693	-1.19041005457754	-0.825348601821146	-0.688666005629908	-0.245324319051347	-1.39585763564785	-0.866443449895397	-1.62741427500074	0.926757269354992	-1.13801209540244	-0.305750444012344	-0.811955164949373	-0.852636649313459	-0.495182112687421	-0.790378233263357	-1.2258571903766	0.689697577368203	-1.13841040444615	-1.11562147404663	0.639231201575052	-1.12473436120705	-0.291564640184212	-0.802244322753386	-1.28303812301773	-0.880544727811093	-0.770407607206027	-0.820550130826557	-0.912159227433168	-1.03354929869122	1.03417532888525
GSM1315729	-1.05962213784405	0.57406828057701	-1.38117163371475	1.35756738387623	0.770714710579291	-0.171914373807114	-0.630752719926553	-0.188490569900186	-0.276481130936302	-1.18098051309092	-0.780346097509114	-1.46495421156307	1.1502740275722	-1.11551149559081	-0.295459394314081	-0.938860363704187	-0.438640119424713	-0.520110252865639	-0.562619929215049	-1.51370901111106	0.938927845928149	-0.535049740786167	-0.996375375066807	0.874412894848636	-0.554640261260282	-0.588088752818884	-0.494245311262784	-1.16817767270152	-0.995515431024633	-0.749950841725932	-1.1287034687521	-0.730218233145716	-1.09170426546876	0.876799541937819
GSM1315730	0.207662907217111	0.49872187903972	-1.21372719701179	1.00975300712839	0.29419409202697	-1.21440160657167	-0.478305398904221	-0.39004136059039	-0.381833489105722	-0.98445257486762	-0.597302351975771	-0.951614913943107	0.404712611355582	-1.00585673339653	-0.536037842365334	-0.820825727638347	-1.22583983735519	-0.399570696561379	-0.28487980169013	0.195222136273542	0.81179721682836	-0.755153211600405	-1.15691066702316	0.357117543768335	-0.079999555578731	-0.386220499090653	-0.795320990212149	-0.813332090497139	-0.358888797684336	-0.668392094496391	-0.548666824840592	-0.600150950891202	-1.16942301196951	1.02210431027766
GSM1315731	-0.779657538282793	1.06490061237602	-1.31560198988836	0.794551520433449	0.635716145205816	-1.20152282368756	-0.902147877449141	-0.872520160497749	-0.724456521643321	-1.36961772966416	-0.968116319326542	-1.66165271648411	0.341929352416627	-1.21038030616292	-0.444859846129146	-0.870231928557784	-0.593128277712648	-0.303148795212708	-0.881127327913787	-0.332987057702839	0.840272872086089	-1.22675921439713	-1.17582374215067	-0.0931012204279496	-0.818958154372487	-0.476541307516767	-0.528212594362773	-0.989581172089029	-0.990469522162659	-0.744088842509847	-0.696196446608877	-0.975689464805036	-1.07463772359055	0.716040187915852
GSM1315732	-1.3276679158907	0.642233075089479	-0.582079939587587	0.835064449386211	0.143672459771018	-1.47507844916593	-0.973851349348846	-0.775494060753572	-0.345047287147388	-1.37622469485476	-1.01560888343501	-1.59570812758321	0.666464942777836	-1.66578834532619	-0.573987828453995	-0.697965217559204	-1.3915456685403	-0.422754238154944	-1.20123059324755	-0.826142531654845	0.94444746147357	-1.79718098280768	-1.53534436676676	0.00141720685978928	-0.855965645435132	-0.503985998301871	-0.574699595314917	-1.40499310377158	-0.605149682489366	-0.943253448628839	-0.41166772361602	-1.461285371379	-0.773235647510863	0.33849260833797
GSM1315733	-0.450105640488654	0.83624904116301	-0.76831227997965	1.1955350455448	0.232178138771062	-1.18068452520622	-0.659257574521323	-1.12266258464548	-0.540550556623361	-0.93744690858323	-0.554557966961868	-1.22247771280319	0.386822370102193	-1.39027116413285	-0.42924448591588	-0.981720494644791	-1.11889214327476	-0.171897230332869	-0.779564392464775	-0.702148583888533	1.00564020195921	-1.32803449024072	-1.30033980959599	0.281146751232125	-0.582027957389367	-0.30656194508913	-0.925775059289875	-0.890895651821786	-0.605149682489366	-0.848756657732116	-0.633465618024224	-1.39233570724959	-0.962919016149483	0.690906821160024
GSM1315734	-0.180787695768584	0.669383852759136	-0.63235921272669	0.975868372671409	0.749930292876477	-1.00641917813412	-0.418144095345137	-0.854638988998996	-0.48818141033065	-0.819997717156504	-0.856644924631446	-0.389744154880243	0.545720086387983	-1.08165690275351	-0.704698092809505	-1.04580952950111	-1.36327187940064	-0.543546934165358	0.0374372093029219	-0.508709194970192	0.546206230856301	-0.830192207751558	-1.12540312945692	0.997273416820439	-0.948866449613966	-0.636600656268231	-0.456438525863814	-0.890895651821786	-0.778738621095671	-0.883620315151502	-0.576891002716841	-1.47044160559026	-1.23114462494576	0.848587170277044
GSM1315735	-0.80826226609676	0.902468336149791	-0.443775797162043	1.29680061742306	0.230183191946886	-0.856641407780408	-0.94133625291239	-0.593730267719075	-0.60203090024291	-1.23343230189993	-1.20112663091282	-1.0309650173514	1.28156717415962	-1.38723929717193	-0.919994161233587	-0.878054163263869	-1.59730911505446	-1.40166827855366	-1.10699560042517	-1.0837664752163	0.579932455614794	-2.10542996391363	-0.842684826346455	0.833954373405867	-1.4521133104632	-0.651783593526558	-1.24122637924368	-1.54506270718568	-0.28523471053272	-0.890835105897836	-0.541497614601759	-1.55448190704267	-0.885968136166622	0.902419040465916
GSM1315736	-1.53219338092608	0.945897198710693	-0.902067922888914	1.16003247120036	0.65344223789635	-0.909348321869147	-0.902147877449141	-0.799537110572005	-0.591528618210168	-1.14782276542393	-0.968116319326542	-1.07365763293931	1.01533053579211	-1.0248159953764	-0.820187521403687	-0.788999518888662	-0.999149730560165	-1.25253543890228	-0.718352390096905	-1.00446492026702	0.529820770921369	-1.30041399141333	-0.566327476793549	0.625817712266727	-1.33736689512406	-0.62235943391861	-1.23602205510409	-1.35054322244659	-1.43883960144173	-0.10287993395745	-1.06422504429096	-1.03707029089557	-0.911158199536376	0.95370882139767
GSM1315737	0.80744512714677	-1.37830334178179	0.404897616325592	0.10399401520035	-0.421124425679242	0.558491434362664	0.95497300203977	0.608423273734031	0.629885813782753	-0.295087226549304	-0.11766201329817	0.435565461594599	-1.00948324576905	-0.169624658673715	0.645514425500626	-0.310451292988243	0.452384008884137	0.743993695533705	-0.558010220971939	1.13313356337344	-0.762355921809599	0.278639576455198	-0.742366959838725	-0.770062270816833	0.535763462865872	0.403487139613161	0.342350120174294	0.724864149913554	1.53286854628445	0.558101609314533	0.240694768643818	0.788038767912795	0.0564482456263437	-0.265204403468594
GSM1315738	-1.22588364905655	0.354972210209887	-0.563801013888572	1.16003247120036	0.7310217753728	-1.31504491977503	-0.69592350460146	-0.992335229970274	-1.09087577808082	-1.05860820914849	-1.48162564929646	-0.954913658933825	0.619447687182128	-1.05865666930485	-0.44788665793791	-0.543257212579399	-0.548777752860824	-0.706420576571726	-0.911536852988757	-1.01527885414762	0.830054206091122	-1.82042947323403	-0.927878289565539	0.48656905280408	-0.895940353713195	-0.469557636306459	-0.273846686863934	-1.36104266075725	-1.01018022476138	-0.596747384438068	-0.698387377857719	-0.843317287149376	-0.872965363897085	0.288185002890045
GSM1315739	-1.39326814592721	0.614165921450469	-0.80029950020265	1.12192997561847	0.579758395966783	-0.633629652115625	-0.554616574270832	0.240310315432263	-0.389848161081212	-0.903313667551366	-0.9480653096667	-1.52096240526649	1.01717664078852	-1.25012440475572	-0.0958833119310012	-1.06156333726204	-1.19213949658818	-0.555473667985366	-1.03703505280254	-0.548398968697924	0.631755101936867	-1.6372987646475	-1.07244022144099	0.426650905271623	-1.12015767116467	-0.58465567542944	-1.30277546188357	-1.76746272199784	-1.39379750167338	-0.357330632809695	-1.03515767486858	-0.630919360300172	-1.11063759377602	0.210709139986502
GSM1315740	0.0239670782389039	-1.30988110126003	0.27205855160311	-0.500597677529248	0.326130433994404	1.10736551478761	-0.437733116996806	-0.646771020382012	-0.496114464791163	0.984920075327673	0.0215537045803731	1.54221057591168	-0.120991767578113	1.50058473136374	0.0481123162036835	1.05674253227064	0.0881224294444776	-0.226165425157841	1.11500217320122	0.0772348907860362	0.182622493982326	1.32928626717806	1.07080567074424	0.655268960047905	0.0855214314887563	-0.351300768512126	0.430193500775409	1.47670699875315	0.388659750158176	-0.569734172041187	1.02939704676877	0.55257542356778	0.985894239324796	0.0749207191534853
GSM1315741	0.990529119021232	-1.02498657721005	1.59147962481069	-1.16781820732829	-1.63006285223136	1.28949626203939	1.67523623291462	0.965499680371251	0.924706655884456	1.21745834438049	1.16293195324061	0.766476790579067	-1.58467909710629	1.30111777197425	1.15900407224603	1.05674253227064	1.02529282115563	1.31808097474365	1.1972062805117	0.582676712613382	-1.0161021099573	1.61348320672277	1.22461570997577	-1.49060996000852	0.163906457995562	1.47245569575223	1.57606557203838	0.896113237129789	0.754561360187606	1.06546853089993	1.72240902442887	0.98772513389189	1.32902949442293	-1.79786192065744
GSM1315742	1.02542821587361	-0.379945206498915	0.384366398760483	-0.396305273418353	0.153928381358533	-0.132554920683034	0.652580756756182	0.176311267721407	-0.0647968721860109	0.306564080684294	0.284448069337724	0.756850597432932	-0.0115355971088449	0.207375184299561	0.0481123162036835	1.4590111503418	0.571603940572522	0.37307791869826	0.285454086089886	0.233597520173976	0.0461074453809768	1.09734078276835	0.80523244861604	-0.0248461295253857	0.250483746248764	0.143634057879871	0.18334269541027	1.38241102603983	0.962692904537179	0.28641164027694	-0.176041983499811	0.660033902870341	0.124760446531285	-0.124851348449994
GSM1315743	0.0517585650877088	-0.0947500121672787	0.201272112481344	0.0285442365154808	-0.0420047246090618	0.260142669259225	0.206901947911655	0.0965645841814872	0.680589026067688	-0.196561265584276	0.516051877264046	-0.296000589905472	-0.23094168154825	-0.0868846465896817	0.482013629023827	-0.198685591350048	-0.364491877012259	0.592262241819166	0.153595699358839	-0.261944445770457	-0.0898319900496247	-0.655703755680193	0.279651916155241	-0.38606462175715	-0.0303019883199387	0.998694741764133	0.173494722035402	-0.167877940829938	0.164936114110057	0.165786148344614	0.955322558437022	0.0666814936939002	0.0262346428386737	-0.177804136404593
GSM1315744	0.113690935497351	-0.698354930777053	0.0616823570026554	-0.777640650510569	-0.415843589679741	0.335348283404916	0.219460299529685	0.522447516296479	0.615580993789407	0.466874907997075	0.82953091855464	0.622149844583679	-0.954288283027941	0.454740529794499	0.584819751220864	0.18551916357444	0.739337161136396	0.850598977478885	1.30008136067474	0.634260166274719	-0.646803313307925	0.602065376927225	0.0585745038244975	-0.879552078734945	0.835459207313264	0.891465627293409	0.608247458093632	0.317272189443455	0.326417251494782	0.0177532580851475	0.760331621805207	0.255697383227274	0.645998689785993	-0.915467394729376
GSM1315745	-0.807617979542543	0.687989755073208	-1.17736805331063	0.231291468841471	0.859548929356157	-1.17765193459184	-0.118389173087485	-1.32987579744742	-2.05786817573034	-0.509068634455068	-0.987380167592454	-0.612887392698107	0.685730619618277	-0.609950385545067	-1.1408116278137	-1.38962522189794	-1.07509867673687	-0.794033280865078	-0.562619929215049	-0.707127655437188	1.96570279836304	-0.382859486842649	-1.11318895848515	0.72231511728189	-0.298917481909139	-0.915934396031895	-0.754987528817253	-1.25288332835488	-1.65663726399316	-0.889454515476403	-1.06998663701732	-0.205393587151882	-1.79367959519935	0.311805577003296
GSM1315746	1.10179334971256	-0.34203641357407	0.485981860760438	-1.17582721762156	-1.16524927488986	1.25674907536897	1.24343241573485	1.61531381700292	0.787678171236291	1.63387836941235	1.05068366336545	1.45148318025259	-1.17816627329651	1.32370590633664	1.17748611404153	0.48327318533117	1.35705637463806	0.33802665436245	0.278115272664983	0.541733740788677	-1.03313156149986	1.76383040161385	0.758404949465612	-0.566965234056602	1.21597878728892	0.54384210897546	0.544407907666511	1.01476612457056	1.38447890365711	0.250334162602402	0.240694768643818	1.67766277346383	0.911755707885924	-0.775086916135012
GSM1315747	1.08834008589214	-0.860191183488681	0.712909213535735	-0.510641132796191	-0.340903931533458	0.569279502711291	1.43317674019247	0.721733540947055	0.635911468346394	1.0496544249978	0.637581748988976	0.452432070704431	-0.751064766036048	0.387614941160608	1.14747100409265	0.390251305326108	0.659007253766327	1.16035941606997	0.611047869501486	1.53281107204025	-0.858542725988238	0.250858916998432	0.795838895574492	-0.490568215921507	0.837981214918234	0.781821627986121	0.849967527412779	1.17019001707099	0.817172317972314	1.62371165450908	1.09497607946234	0.971784019017738	0.674115518332888	-0.659896901004568
GSM1315748	0.495044505672414	-0.654227653663956	0.624762196721167	-0.56241544594072	-0.153816484202692	0.0508128005335466	0.479760215435688	1.255066276503	0.115746920148416	0.478971561150754	0.451079432975222	0.93048843042928	-0.198987004129688	0.813329209887412	0.024522677987808	1.07743893856937	0.846523025317846	0.893691681090812	-0.0921862864053797	-0.244021939765706	-0.514240222694135	1.16923217444948	1.29295573412228	-0.552571520076733	0.0706374901559274	-0.131316890711193	-0.125574457778304	0.864064945030543	0.188840100556979	0.479362801070716	-0.253979218446372	1.08711988948247	0.683291645749702	0.165893954097069
GSM1315749	0.699597612395981	-0.966982190718332	0.103979601280567	-0.663156549735133	-1.11684870149357	0.787415586906661	1.06089395279647	1.16081657824549	1.34180676731357	0.80771317768783	0.649130284201282	-0.221507618317041	-1.28191675622375	0.0999625438722212	1.15088041458728	0.833817424564708	0.992292908070526	1.33516017782463	1.2215349916026	1.13152689131736	-1.20914148306156	0.266656689714521	0.911108976494385	-0.842791203685901	0.243780685364007	1.59964891058457	1.14598622769957	0.216905613258774	0.249137614898154	1.30909723636304	0.171256474065219	0.425653313156158	0.496902378554978	-1.4501714849949
GSM1315750	0.133032320211767	0.765436725147914	0.5657444788149	-0.603356672791333	0.150069158134818	0.106187618675324	0.0421070267417844	0.116827566354355	0.748281238384002	0.0297393801055408	1.16293195324061	0.353220768288332	-0.207499266673346	-0.153460821654828	0.350059953785292	-0.138468872307336	0.27037796535664	0.998811800240332	0.536173900240488	-0.144322522728648	-0.118136368288017	0.11057791805242	0.673226966572861	-0.462806835761567	0.97669439988173	0.443387657194918	0.138662630405103	0.265318731237722	-0.0360153041523542	0.434720713438486	0.817137551934932	0.0630641960032728	0.350540512112161	-0.503684477386498
GSM1315751	-0.39048223741234	1.27958439591496	-0.852879790520566	0.89215594899411	0.499913357918532	-1.18888701928854	-0.554616574270832	-0.629613959835812	-0.996964943351135	-0.787700596073209	-0.694797963952066	-0.489640504854275	0.777817867012981	-1.58626080599407	-0.74350633391195	-0.967436374207154	-1.05866147563756	-0.385750864850666	-0.482013876522175	-0.665457035091196	0.524150648882239	-1.07430948363132	-0.572936559844676	0.657484940398489	-0.0315545274418206	-0.871127629567365	-1.13698577226144	-0.789255758031331	-0.882484904893416	-0.65375376504554	-1.00972464300363	-1.03107264622856	-0.647461463276617	0.313376085403723
GSM1315752	1.01621578687989	-1.17533571242466	0.945019355068333	-0.67347831035104	-0.908775487729206	0.167860583320017	0.368342166735646	0.682377092632306	0.85993255400502	0.527506791025686	0.690904444595273	0.889997797093386	-0.415534673268325	0.934299125520358	0.814068783277063	1.2572985453076	0.755788587523502	0.734633360928911	1.48235372278218	0.281744363665027	-0.0819245078623605	1.19082023311705	0.837794887540447	0.076868031449085	-0.0196640272058959	0.831797732683892	0.874476602681231	0.854523652256911	1.11786925700061	0.740098000976646	1.23858651854444	0.805188092975827	0.745556506526048	-0.516556709192949
GSM1315753	1.2488756661223	-1.08463066354873	-0.0965803208855471	-0.921956707164316	-0.737301387980835	1.11652076935344	1.24343241573485	1.18910290559549	1.24954996300685	1.27775369103572	1.00897247978206	0.841801943756873	-0.923056847526065	0.622201471630047	1.12344740427895	0.364693450735875	1.44160527426875	0.818563543498193	1.44620329355394	0.782415367701267	-0.515049567788419	1.49188070553672	0.841569816296338	-1.22556215248662	0.783512636116891	1.38573249847197	1.47886394951832	1.17019001707099	1.07286113325449	0.790242218841921	1.25988538238056	1.22898085169202	0.789242114205681	-0.643862596385353
GSM1315754	-0.433312944225798	0.680869781668308	0.136780255579074	0.130171747330838	0.0449174796730646	0.0419913938066392	0.255769501785368	0.848790179702687	0.855279413973237	0.262701410335005	0.586583798723228	-0.175971555020569	-0.332656812641214	0.108579097599452	-0.200079099173426	0.0928113336575195	0.476693247678369	0.659665703650645	0.13664489756068	-0.894628023073355	0.141478900039267	0.519681913143322	0.560441197076505	-0.365081959751884	0.0760231744159929	0.50179176865457	-0.0663336854123892	-0.340989326764169	-0.475694790172968	0.3222087182083	-0.830499802107608	0.159733034864774	-0.142283182485004	-0.300820194811357
GSM1315755	0.319805428448448	-0.142070293929746	0.540801607829516	-0.90392289982237	-1.06265566592426	1.33842482191423	0.866936687926216	0.806643877992481	0.418465175398265	0.590433127420767	0.973096950384192	0.768273946476922	-0.984391772337989	0.676919615718732	0.792276930505326	1.44412429252533	0.799899116972116	0.985924158921101	1.03240973891672	0.619269369255109	-1.19832137709036	0.12987908885307	1.29383684018424	-0.481469510836494	0.488343669166562	1.09910369557068	0.833126844540034	0.676294070409071	0.288413696080613	0.576267589335072	1.21772565076851	0.498025055454806	0.738447443671855	-0.523510324297254
GSM1315756	0.748010203548736	-0.977684477227537	2.02702699589601	-0.720482917652066	-0.815971704882679	1.28539688756874	0.112275730111087	0.326492011573869	0.701420583595166	0.956329721185794	1.13436030215791	0.336387048312378	-0.769565586003977	1.18637300009186	0.712633957550717	1.20492046675662	1.12930559726638	0.957576681934827	1.39266666856395	0.657755066908	-0.731245386805938	0.611044196782952	1.09424238805918	-0.792749814987405	0.354453094196167	1.00557688413243	1.24356377041547	0.906355926516009	0.533976786123377	0.690969510046061	0.893614182580735	0.476899425722804	0.63621018853597	-1.13649874856252
GSM1315757	1.09851441213639	-0.949618544070927	1.53809532275384	-0.128819922870881	-0.969059423238594	1.25974222518746	0.354808214565853	0.34713156614645	0.500563075467465	0.347789000851173	0.79188958099479	0.172963032843164	-0.671676990793904	1.03967187812229	1.19700993906142	0.882128246927679	0.334312147061554	0.84408071329173	1.19859850467155	0.899520639135687	-0.602692015534646	0.191719204868684	1.0568927040418	-0.119065037457891	0.823058990342391	1.08554522514815	1.34809040045013	0.844641394644613	0.821271370301045	0.488450533773183	2.11391964500894	0.702181251318229	0.957052527487803	0.162845638306827
GSM1315758	1.18141456968654	-0.372808740947311	0.740782413643484	-0.54147928701304	-0.148658844479586	0.794212611249837	0.40693419743164	0.598444453106088	-0.0768631390619924	0.695523603114279	0.700916490391486	1.16079647050929	-1.04103842628551	0.485484479247288	0.532417176761761	1.35889037350771	0.311143355938089	0.873924881521336	0.39031972274626	1.03877892039509	-1.0726630060828	0.250858916998432	1.35488026634655	-0.615484262650081	1.11810600384804	0.00791149019334726	0.240336150438312	1.34565279848806	1.27931468126159	0.6111548653585	0.0626841097923418	0.98674099018648	0.600315177173508	-0.452239586553168
GSM1315759	1.41376396995465	-0.416156715385651	0.487663314010637	-1.10060967861553	-1.24446079016056	0.943989437584781	1.51933720802508	1.36216657248502	1.35802646391487	1.02325219114941	1.06466796883406	0.821878791316888	-1.23312518746429	1.06442599169943	1.0956590285913	0.487613563377131	1.61668949427397	1.34965229252138	1.44871580479995	0.0744201392367518	-1.23059454860964	1.3362693034344	1.22578771944826	-1.1450208607787	1.28540588975038	1.22980078109879	1.16033696930936	1.09466583545008	1.51275955458959	0.782887824275722	0.799235937332791	1.35745068973966	0.974818105990424	0.0800710569189973
GSM1315760	0.460184505679739	-1.16492454538777	1.29915273949547	-0.11813863839704	-1.13402211320192	0.771034523700796	1.04659801668235	0.327200638172022	1.03647826724615	0.399607666227418	1.00897247978206	-0.107609059607976	-0.803123806847858	0.342853224688533	0.953869437688877	0.428280835606377	0.76464421125217	1.00682622741484	1.12754453032019	0.496658497949942	-0.825408961322888	0.183364950881145	0.860534432755947	-1.23098228019202	-0.291698203543875	1.02831948533092	0.868608151301287	1.13833539128191	1.20741553252559	1.1785620759793	1.17560038582793	1.00896905566393	0.965768603374473	-0.0557927318164229
GSM1315761	0.599531477346089	0.125542241137773	0.455770545205457	-0.285247591343573	-0.458182891433072	-0.150950633226303	0.546874562418009	0.411330011528327	-0.491035938274814	0.369090666095081	0.526833294434691	0.909685573562366	-0.625291201472334	0.327491479369319	-0.466962321380866	0.529910955768488	-0.141613353156276	0.206248063286816	-0.268323504789217	0.92158913675931	0.349754292824089	0.607731387201388	0.796337172155192	-0.14529215262178	1.31758988062586	-0.209354100373935	-0.201392708072302	0.824046453329182	0.156784886843583	-0.227417756711889	0.537556560432959	0.813631765411664	0.287852740964245	-0.544638307734368
GSM1315762	1.21873522780495	-0.801534598091126	0.567362394744535	-0.0823212167115728	-0.380451866413745	0.651494432259976	1.33552226366602	0.591663938295337	0.463247457719809	0.711621031228786	0.700916490391486	0.475139885279325	-1.29632757170758	0.116838466196615	0.645514425500626	0.14022678651628	0.848029080965621	1.15445263102151	0.218127535049776	1.47700599975081	-0.957170323335526	0.685234903931716	0.256912709044377	-0.565793019435148	1.12331544672718	0.988651915156531	0.514607249078227	0.884699022045427	1.21731753000952	1.42340581412668	0.605997203252684	0.754703775158176	0.412278662376872	-1.58551267031481
GSM1315763	1.34022335923252	-0.520912971890505	0.825630104331265	-1.04182073311715	-1.22386961476817	0.835074968416564	1.08973790303502	0.821148677426533	0.81850541959004	1.06347494645376	1.05068366336545	0.508647366555659	-1.15873016760961	0.773230935729917	0.680901178300823	0.626397103902204	0.72525652948627	1.11284770552224	0.583689923091644	1.38586327821409	-1.05991729397133	0.454809130647278	0.95506864629568	-1.39618654875917	1.02195585961809	0.573652040632144	0.723713877317892	1.14925674331434	1.08988818636475	1.5178766214362	0.785694006403428	1.01730261070132	0.945628603962716	-0.509206199888172
GSM1315764	1.19317418959783	-0.447511595563685	0.564096502175824	-1.02517378248311	-0.325744242755672	1.41466532902977	0.866936687926216	0.273852120596413	0.639943394027943	1.56066583029716	1.22503702626469	1.37428034374456	-1.21922675837379	1.30599262509993	0.518535160143684	0.877186710584684	0.717008713306649	0.548161297596572	1.33721633075624	0.929086827280761	-0.636723943858804	1.63235353270788	1.19647358322255	-0.269705139950968	1.34821825164839	0.910945510628934	1.1116911157149	1.38241102603983	0.681852470808336	0.248331608294365	1.62293665992784	0.91222618087066	1.2877097402154	-0.639445773399006
GSM1315765	0.0601156905997155	-0.954729863338118	1.20237430431132	-1.02517378248311	-0.298527799728076	0.927003019623774	-0.359443494522136	-0.304171169292475	0.517265228798205	0.569158407684523	1.09235648279905	0.999406637633365	-0.396454398833461	1.33415994800603	0.632452574455612	1.38869534107797	0.916544331048105	0.653683809906831	0.925198512274658	-0.109191358497153	-0.580975997735032	1.17430728949237	1.26957657170405	-0.472344234613528	0.173306194385522	0.56810307117098	1.05994765908281	1.25156559373485	0.467687273937659	0.352996261356987	1.5497658244154	0.981796294907613	1.15586393310058	-0.245252355591309
GSM1315766	1.12367301169558	-0.739310590104909	0.226645514328597	-1.51984257448867	-0.0481300722930128	0.866688443380583	1.10420484324878	0.70569774417091	0.824607062850504	1.85353462489657	1.4553974280594	1.91310535035467	-1.0689829726265	1.60232394418708	1.08576908294154	0.489966337688571	1.26531230697162	0.936037811769048	0.832132377376289	0.523015100838959	-0.418988741012903	2.44899780550724	0.761891701087204	-0.962749359733729	0.843748384732265	0.752883675579723	0.841298839777279	1.30967714139267	0.747784419761401	0.710096203701095	1.19113876810463	1.49240005429858	1.31630282105304	-0.655928937232323
GSM1315767	0.412759743708086	0.783598465672456	-1.11512956207731	1.0312809132256	0.310753492687613	-0.730643090256506	-0.268547725967384	-0.601869215583032	-0.576580180640412	-1.15419028226146	-0.801010705312769	-1.18406019838721	1.56382571910269	-1.0248159953764	-0.663716690710555	-0.947402378406515	-0.711680692410561	-0.702756799388917	-0.657745430045551	-0.466300787099622	0.621467126118708	-0.624367795112563	-0.853125172901976	1.76713181637444	-1.10003459034827	-0.916173305334533	-0.991015047352406	-0.659839327176897	-0.240560522808153	-0.894553516264083	-0.898958342183425	-0.748363567511433	-0.969107167017253	1.41546091592448
GSM1315768	-1.07011688962924	1.06222449380645	-0.665014519991363	1.21604903910623	1.14203508579044	-0.853429580374521	-0.893748742083382	-0.930263210599839	-1.35424764970306	-0.95234548485871	-1.16127309733583	-0.442755059378758	1.31388452443807	-0.633309241618575	-1.11068283026083	-1.28309182965017	-1.0383239148529	-1.19173614956701	-1.0378584798481	-1.35768448021936	1.58953404799159	-0.462041551657082	-0.904080811829819	1.14791900699989	-1.02559890101495	-1.32838418423033	-1.14695532842349	-0.747248282862306	-0.985122151448239	-1.12678241990315	-0.936770488274955	-0.717217775253922	-0.767522537501793	1.22706219024694
GSM1315769	1.43268030766527	-1.25226238943834	1.12928309527299	-1.40813796498615	-1.68673799336	1.4760133104675	1.25844461500986	1.16256753402395	1.83586603262608	1.20930358489579	1.13436030215791	0.845355822110153	-1.83112427590827	1.21955412830922	1.61292684187549	0.305913998429954	1.35705637463806	1.39991852117482	1.25801692429263	1.85446462512932	-1.48364703158258	1.1346536261623	0.761248307909645	-1.97107249839919	1.31758988062586	1.78457240435795	1.85849919869936	1.14925674331434	0.885566408021245	1.71007893255181	2.25117199055734	0.950266765780137	1.27786307429675	-0.595501163609377
GSM1315770	0.933505445349422	-0.886736605074244	1.11011665421502	-0.98304298835529	-1.11794371532199	1.26934983342257	0.911790029937627	1.33488950622291	0.809466753997373	1.17503898799937	1.25478048713219	0.906600723895103	-1.04762829431013	1.07562765589331	0.78146635052069	1.4357201555677	0.726533259289528	1.02266387796097	0.758531315518932	0.788876270697854	-0.5619043248734	1.34230436427487	1.27439000024507	-0.896761225071914	0.955670401785028	0.858206491241281	0.573230335058123	0.620824214440384	0.384742125797829	0.848551157779657	0.908236970358761	0.916699558650426	1.09439559389562	-0.728420839618482
GSM1315771	1.16791990539385	-1.07023263061157	1.22771505490975	-0.81303376696478	-0.885034986425492	0.89863572956614	1.06089395279647	0.929026251155764	0.621941189547999	1.36087508684347	0.878123016553246	1.17147091342029	-0.804276989469967	1.22170102841529	1.3738653778085	1.32342701443992	1.05048913519821	1.05346403474293	1.08719453438119	0.666316586643713	-0.548947695923308	1.34315970775539	1.09204601272984	-0.55952555887546	1.4230068998502	1.02032213746041	1.22898185257548	1.05999193316745	1.04063652905836	1.01211324225857	1.40916504178602	1.24398513814262	1.26339755730907	-0.627819998689988
GSM1315772	-0.186843921095784	1.66428691103236	-0.449707898417769	0.975868372671409	0.26704215891778	-1.23245193630836	-0.447264399223991	-0.427072975647503	-0.438175108476905	-0.69440529325041	-0.770407412318497	-0.656268159159717	1.54249857424714	-1.00585673339653	-0.600951983783988	-1.30058360992592	-1.12394760161779	-0.695818323876569	-1.23210099442318	-0.276042120366478	0.208808368574252	-1.00838497667971	-0.650158527550204	0.947701075816219	-0.0931896735492838	-0.649367766758758	-1.40523062281518	-0.347596229349879	-0.089226662470393	-0.221372624796498	-0.647236039220025	-0.52630547309792	-0.55212209579571	1.77791510507955
GSM1315773	1.87385442906716	-1.6035378473731	0.302349025356615	-1.19949092154783	-1.85057186811049	1.73942062273829	1.96698652439766	0.517353913150915	1.23850923181742	1.53264601370259	1.03528410501692	0.935049576000425	-1.97048211204402	1.34205228969969	1.63480422425466	0.632905686317063	1.48080667129366	1.34350650373847	1.33721633075624	2.27963375520915	-1.83729383296858	1.27327873459043	0.87533187268089	-1.69085681912785	1.51718621906592	1.55418960371028	1.73524629298749	1.71045158380762	2.19010226817083	0.776898747072872	1.67521683842194	1.20002133769829	1.33878819653299	-1.36309711374216
GSM1315774	-1.14276546132899	1.50224390221237	-0.887744063351273	-0.106385023885219	0.758024099325611	-0.773418226347485	0.316939273943104	0.0768421123295156	-0.926462744691737	-0.110530210880132	-1.16127309733583	0.227224663003005	0.586021506784365	-0.494146667115262	-0.525654366515653	-1.1727857262042	-0.893391856273102	-1.68393553734035	-1.58453945715133	-0.939440527720453	0.361254040139323	0.0981183735232449	-0.328789882169805	0.790668306780541	0.429323207986454	-1.17888580952227	-0.692746109504845	-0.79533877766051	-0.441013404173666	-0.648663837485277	-1.16123013158729	-0.648785300244586	-0.0404744617216045	1.46110037078938
GSM1315775	1.2447068064545	-0.776581919251167	1.06235787952065	-0.956230102028454	-0.939181800318314	1.24299305690313	1.13465742709504	0.784113013558274	0.138078790576515	0.983405480964392	0.937290408423367	1.18684065564768	-0.786831993424075	1.2100102485984	0.635258384822236	0.81118218048963	0.75277764440324	0.837962420363945	0.835469127484642	1.14679502208129	-1.09971365482428	1.6464311725009	1.26624589686519	-0.791513937591468	1.45735312264167	0.427704390207301	0.40112941823751	1.34565279848806	1.32772090137972	0.489684126509293	1.50393273169714	0.894291325492411	1.19727678870774	-0.104065209365488
GSM1315776	0.138559130087412	-1.46536999695908	0.840075186923504	-1.08392928755216	-1.12959292998982	0.70224052889313	1.01595215868968	-0.387232236367718	0.437684880894201	0.617183406733032	0.385245451798614	-0.0733392334382535	-0.928939297049251	0.285909638304675	0.392524879769371	0.87951137909406	0.13195550495933	1.07019906304719	1.34782796703025	0.751449887215382	-0.868571477297313	0.3407665984171	1.23491738822603	-0.0393061540397245	0.500878223656389	1.3350923212795	0.78855101945067	-0.20369289960055	0.294844831806915	0.728959291671037	0.66065767635213	-0.105407127236843	0.408763294754092	-1.12584177023901
GSM1315777	0.918240813531875	-1.82074243420134	1.34763545220762	-2.20418459518009	-2.62454789737396	1.00650747730329	1.03178911245236	0.0891398060966904	-0.119104090153536	0.907340328460597	1.13436030215791	-0.190328906864042	-2.20432431172414	0.697108168419722	0.736075810169674	1.25147506531773	0.139583470801133	1.48271182077215	1.70243666441203	1.63896062718415	-1.66383794540767	0.201560051275787	1.81054130350436	-0.794985725895789	0.68525597790652	1.30680261047957	0.743891388137857	0.658141290551565	1.0379142351329	1.06054788450063	1.81186895676113	0.104001211587157	1.05704085014386	-1.81377791087491
GSM1315778	0.869844589154656	0.229646548544751	1.29915273949547	-0.795308527578125	-0.828751474729993	0.156095918157198	0.997104263834902	1.02207499202647	0.631365179423041	0.686439097682034	1.3029885300116	0.40883228526542	-1.19840246127992	0.346927665213674	0.390034471448163	1.13796202204545	0.964311403764902	0.960769569809123	0.121634912969294	0.705205431000743	-1.02579961071987	0.310143353993696	1.18248174052564	-1.35206554914263	0.808401809610323	0.605197569308324	0.45568578273006	1.1041433695729	0.460948755722628	1.54194416398168	0.861222424349143	0.730230751177997	0.620518630236973	-0.356472440909836
GSM1315779	-0.513122321720416	1.23945158924481	-1.41092314346549	0.89215594899411	-0.00347343182879502	-1.33598006463881	-0.247662279338274	-0.757202349825421	-0.759683416668015	-0.855107519001045	-0.885730564583348	-1.81389692744767	0.853456958636233	-1.1594074778087	-0.833090727259667	-1.2838227268872	-1.10582458305316	-0.246416164448363	-0.286805810305438	0.0601555820160319	0.776382783924968	-0.73436624048784	-0.88564440215721	0.696755091930505	-1.75017728613948	-0.561239002554694	-0.886921938332435	-0.902563934729544	-0.968586580204374	-0.590872710948451	-0.820550130826557	-0.690337332468179	-1.1751974659116	1.54396481269088
GSM1315780	-0.371649950673909	0.492078272557695	-1.25235522310173	1.04845920099725	0.262949130927369	-0.906731163556777	-0.288340208439698	-0.641458704310934	-0.412820635219291	-0.808004126492022	-0.700487288104548	-1.40258009930332	1.02477429945367	-0.984991315893982	-0.793234395096103	-1.36334898057009	-1.50676041928873	-0.706809808464503	-1.07412115858264	-0.922337802168696	0.551645712321166	-0.85491234798715	-1.08761234093867	0.374382920490075	-0.640870337694455	-0.740427015233154	-0.986144654904973	-1.31480133222631	-0.0423642580682881	-0.319092523726636	-0.74323269463359	-0.512980803118705	-0.785723265855486	1.30404521414583
GSM1315781	-0.555699610649114	0.736063004608523	-0.675166429641681	0.924755568827101	0.0672728398443199	-1.18209390204509	-0.554616574270832	-0.815498535759309	-1.13867850763745	-1.19266420927626	-1.01147452679718	-1.13422814131693	1.25318372472577	-1.44567322956555	-0.782513847961072	-1.64268888803557	-0.829938575262764	-0.356091904601469	-0.157320331497309	-1.31647309502249	0.918942868238961	-0.975922790350427	-1.17439451204531	1.08952001815381	-0.933018420974773	-0.685880535251748	-0.509332822042738	-1.02840005555067	-0.475694790172968	-0.681603526741638	-0.931201939860948	-0.937812239155109	-1.07463772359055	0.875728187174976
GSM1315782	-0.251639759668539	0.811728854067462	-1.24082312491896	1.12192997561847	0.940473750292027	-0.885965342670239	0.219460299529685	0.462601550581506	-0.473621795869305	-0.638290502656751	-0.837043515222019	-0.885283110750262	0.70773534660225	-0.969982188223879	-0.614507836039703	-1.20517077642975	-0.0543529849802273	0.144008960693651	-0.0398431344771273	-1.12231781555219	0.573577438080057	-0.328220156188897	-1.60831422023037	0.142480992001007	-1.16929329084899	-0.459731136426869	-0.262256783395269	-0.627834243818622	0.00163680081456066	-0.384934564404641	-1.35785171191571	-0.555797541191988	-0.839868217060538	0.57567878613442
GSM1315783	-0.401308060991309	1.0890696212884	-1.07303842112505	0.721033276977785	0.640102930986288	-1.14946449006745	-0.677621161143733	-0.475843728967262	-1.09727977390079	-0.625152481561484	-0.982522188610751	-0.871708254452511	0.953443514307926	-0.902407783083677	-0.135978993115169	-0.834281492755237	-0.209891371275694	-0.847798032661445	-0.52612429663275	-0.917773686050324	0.631466057345829	-0.592387550824742	-0.846756718279616	1.12140953001938	-0.529825198936975	-0.660732314730908	-0.330669287739875	-0.741650953045598	-0.320467558093703	-0.679804152628947	-0.637969164187187	-0.529053393492075	-0.870275727409921	1.18882034195625
GSM1315784	-0.0253821619006549	1.11320142253342	-1.42758664420219	1.04845920099725	-0.140174840995122	-1.04386782906328	-0.194248600738273	-0.575196064069544	0.0356933315246342	-1.29908472577235	-0.206019662790794	-1.83638540542815	1.33226226507381	-1.70263030981427	-0.266894731361527	-2.36552007678904	-0.60368809258128	-0.134308726607987	-0.962600356478317	-0.65485090447892	-0.243022957558035	-1.37580315693953	-1.31280966914349	-0.314861556194606	-0.518142980482033	-0.0653678975035296	-0.368133392663392	-0.818549608386437	-0.822861365289391	0.1755529015888	-1.22403784122886	-0.413219743231525	-0.607630703473447	0.941897499974674
GSM1315785	-0.341965626355877	0.813989711399632	-1.0087292699165	0.855798852835255	0.120395801135894	-1.19491588423402	-0.204766277086426	-0.51568956693592	0.115147635274808	-0.629742562930265	-0.543611710742222	-1.52933711587864	1.0763158898472	-1.88406893094418	-0.201376772255373	-1.35642565116689	-0.703771700920439	-0.128039906208705	-0.367259456729951	-0.748768101204014	0.267223328039169	-1.47702004808494	-1.33699898519941	-0.0528385843299601	-0.652382962366822	-0.519331762793475	-0.680470311558579	-0.80093276396387	-0.952480798630909	-0.0553953974315972	-1.5505668625081	-0.280620408819598	-1.06729159798224	0.869566785785251
GSM1315786	-0.756610662049693	1.80754782855191	-0.970533468206907	1.04845920099725	0.800184165952378	-1.03793317166092	-1.09258678030671	-0.885822871689345	-0.799449005471763	-0.894502779683199	-0.387085599601428	-1.19650536861264	1.44128618929149	-0.782479758491797	-1.37942627319634	-1.39875658300648	-0.928029890400462	-0.94080791463248	-1.06757549774204	-0.855596977796257	0.609731882820109	-1.12550305077852	-1.2156589438834	0.60242671554988	-0.985881653538758	-0.697078763631298	-1.21374792280888	-0.766050755329123	-1.12619588602311	-0.90594797537904	-1.59298910710505	-1.20571432856435	-1.05635198534218	1.20792005928119
GSM1315787	0.267636433786736	0.777376068046848	-0.959606868618482	1.17768881069932	-0.302887101844729	-0.730038671807226	0.0906126121014843	-0.287577615471878	0.017395769429589	-1.08287726988781	-0.513179919592374	-0.795402448008093	1.19264559700656	-1.73595307232444	-0.19423494013444	-1.30466124042403	-0.236390963847504	-0.183491623784413	-0.706123199387731	-1.08571652989541	0.562498576924346	-1.18627573048884	-1.0192996187482	-0.119267731886002	0.00635551997265075	-0.251488645757629	-0.547157111870755	-0.275854601605332	0.29768788414924	-0.285056273593132	-1.73625066130459	0.0265571211053556	-0.770448470458478	0.440934485461343
GSM1315788	0.809642866810087	-1.41282779570639	1.37264966472462	-0.128819922870881	-0.911336448631296	1.44403847528278	1.08973790303502	1.17623514061301	1.21926660050506	1.09438861185291	0.586583798723228	0.154964573579456	-1.34241036927087	0.631031395409417	1.15900407224603	-0.323748710460894	0.703507041845302	1.11284770552224	0.96045907832202	0.856765580862305	-1.28294284343581	0.185747736639624	0.55786156192843	-0.659989517644252	0.115477255378904	1.29401542717403	1.37808351216011	0.507349200387328	0.468616564679259	1.37888886250215	1.61721147971597	0.769833847414261	0.978410189096195	-1.1436106014301
GSM1315789	2.25923500562595	-1.64409198853879	0.584617579623441	-0.56241544594072	-1.58275014682112	1.27435906491842	1.69193810984648	0.954061481825999	1.606536956872	1.06663352829341	1.19338790445341	0.461472493496517	-1.77025207994752	0.390774260990264	1.44769394228408	0.96669750144121	1.30189812463564	1.54987808537504	1.48120608603713	1.85043417344246	-0.961389366169406	1.25616083909873	1.20053550084935	-1.14885472775026	1.67428312945981	1.72685109499013	1.70615682302995	1.37006683732503	2.20808068437442	1.24412646842234	1.48177502172559	0.975632983620772	1.07358105627021	-0.913948229853926
GSM1315790	0.725560829413921	-0.928228831520944	0.391914945411871	-0.701283200682643	-0.430278374121385	1.25974222518746	0.343011382154099	0.502813203547372	0.513267431288998	1.1106272545071	0.451079432975222	0.939619234467308	-0.830725442207856	1.17524919497724	0.875233117528161	0.113923348036686	0.647334077577932	0.358808623995895	1.09352938566024	0.713285251144519	-0.410154544883211	1.44433628676512	0.330897681176318	0.0188217279086434	-0.151994187807044	1.25101029605912	1.49163103809098	0.937902233512072	0.525529422132513	0.158501171608213	1.41422434655225	0.881073061384002	1.15586393310058	-0.491043840734574
