# Supplementary material for: Housekeeping gene dysregulation in psoriasis: integrative multi‐cohort and single‐cell analysis reveals keratinocyte‐centric molecular mechanisms and diagnostic biomarkers
Source: Front Immunol. 2025 Sep 1;16:1601705. doi: 10.3389/fimmu.2025.1601705 (PMC12433973; doi:10.3389/fimmu.2025.1601705)
Supplement: Supplementary file 1 [file DataSheet1.zip › Supplementary Data S1/gse54456_metadata.csv]

	geo_accession	disease	tissue
GSM1315608	GSM1315608	Control	skin
GSM1315609	GSM1315609	Psoriasis	skin
GSM1315610	GSM1315610	Psoriasis	skin
GSM1315612	GSM1315612	Psoriasis	skin
GSM1315613	GSM1315613	Psoriasis	skin
GSM1315615	GSM1315615	Psoriasis	skin
GSM1315617	GSM1315617	Psoriasis	skin
GSM1315618	GSM1315618	Psoriasis	skin
GSM1315621	GSM1315621	Control	skin
GSM1315623	GSM1315623	Psoriasis	skin
GSM1315625	GSM1315625	Control	skin
GSM1315627	GSM1315627	Psoriasis	skin
GSM1315629	GSM1315629	Psoriasis	skin
GSM1315630	GSM1315630	Psoriasis	skin
GSM1315631	GSM1315631	Psoriasis	skin
GSM1315632	GSM1315632	Psoriasis	skin
GSM1315633	GSM1315633	Psoriasis	skin
GSM1315634	GSM1315634	Psoriasis	skin
GSM1315635	GSM1315635	Control	skin
GSM1315636	GSM1315636	Psoriasis	skin
GSM1315637	GSM1315637	Psoriasis	skin
GSM1315638	GSM1315638	Psoriasis	skin
GSM1315639	GSM1315639	Control	skin
GSM1315640	GSM1315640	Psoriasis	skin
GSM1315641	GSM1315641	Psoriasis	skin
GSM1315642	GSM1315642	Psoriasis	skin
GSM1315643	GSM1315643	Psoriasis	skin
GSM1315644	GSM1315644	Control	skin
GSM1315645	GSM1315645	Control	skin
GSM1315646	GSM1315646	Control	skin
GSM1315647	GSM1315647	Control	skin
GSM1315648	GSM1315648	Psoriasis	skin
GSM1315649	GSM1315649	Control	skin
GSM1315650	GSM1315650	Psoriasis	skin
GSM1315651	GSM1315651	Control	skin
GSM1315652	GSM1315652	Control	skin
GSM1315653	GSM1315653	Control	skin
GSM1315654	GSM1315654	Control	skin
GSM1315655	GSM1315655	Control	skin
GSM1315656	GSM1315656	Control	skin
GSM1315657	GSM1315657	Psoriasis	skin
GSM1315658	GSM1315658	Control	skin
GSM1315659	GSM1315659	Control	skin
GSM1315660	GSM1315660	Control	skin
GSM1315661	GSM1315661	Psoriasis	skin
GSM1315662	GSM1315662	Psoriasis	skin
GSM1315663	GSM1315663	Control	skin
GSM1315664	GSM1315664	Control	skin
GSM1315665	GSM1315665	Control	skin
GSM1315666	GSM1315666	Psoriasis	skin
GSM1315667	GSM1315667	Psoriasis	skin
GSM1315668	GSM1315668	Control	skin
GSM1315669	GSM1315669	Control	skin
GSM1315670	GSM1315670	Psoriasis	skin
GSM1315671	GSM1315671	Psoriasis	skin
GSM1315672	GSM1315672	Psoriasis	skin
GSM1315673	GSM1315673	Psoriasis	skin
GSM1315674	GSM1315674	Psoriasis	skin
GSM1315675	GSM1315675	Control	skin
GSM1315676	GSM1315676	Control	skin
GSM1315677	GSM1315677	Control	skin
GSM1315678	GSM1315678	Psoriasis	skin
GSM1315679	GSM1315679	Psoriasis	skin
GSM1315680	GSM1315680	Control	skin
GSM1315681	GSM1315681	Control	skin
GSM1315682	GSM1315682	Control	skin
GSM1315683	GSM1315683	Control	skin
GSM1315684	GSM1315684	Control	skin
GSM1315685	GSM1315685	Psoriasis	skin
GSM1315686	GSM1315686	Psoriasis	skin
GSM1315687	GSM1315687	Psoriasis	skin
GSM1315688	GSM1315688	Psoriasis	skin
GSM1315689	GSM1315689	Psoriasis	skin
GSM1315690	GSM1315690	Psoriasis	skin
GSM1315691	GSM1315691	Control	skin
GSM1315692	GSM1315692	Psoriasis	skin
GSM1315693	GSM1315693	Psoriasis	skin
GSM1315694	GSM1315694	Psoriasis	skin
GSM1315695	GSM1315695	Psoriasis	skin
GSM1315696	GSM1315696	Psoriasis	skin
GSM1315697	GSM1315697	Psoriasis	skin
GSM1315698	GSM1315698	Psoriasis	skin
GSM1315699	GSM1315699	Psoriasis	skin
GSM1315700	GSM1315700	Psoriasis	skin
GSM1315701	GSM1315701	Psoriasis	skin
GSM1315702	GSM1315702	Psoriasis	skin
GSM1315703	GSM1315703	Psoriasis	skin
GSM1315704	GSM1315704	Control	skin
GSM1315705	GSM1315705	Control	skin
GSM1315706	GSM1315706	Psoriasis	skin
GSM1315707	GSM1315707	Control	skin
GSM1315708	GSM1315708	Control	skin
GSM1315709	GSM1315709	Control	skin
GSM1315710	GSM1315710	Control	skin
GSM1315711	GSM1315711	Control	skin
GSM1315712	GSM1315712	Control	skin
GSM1315713	GSM1315713	Control	skin
GSM1315714	GSM1315714	Control	skin
GSM1315715	GSM1315715	Control	skin
GSM1315716	GSM1315716	Control	skin
GSM1315717	GSM1315717	Control	skin
GSM1315718	GSM1315718	Control	skin
GSM1315719	GSM1315719	Control	skin
GSM1315720	GSM1315720	Control	skin
GSM1315721	GSM1315721	Control	skin
GSM1315722	GSM1315722	Control	skin
GSM1315723	GSM1315723	Control	skin
GSM1315724	GSM1315724	Control	skin
GSM1315725	GSM1315725	Control	skin
GSM1315726	GSM1315726	Control	skin
GSM1315727	GSM1315727	Control	skin
GSM1315728	GSM1315728	Control	skin
GSM1315729	GSM1315729	Control	skin
GSM1315730	GSM1315730	Control	skin
GSM1315731	GSM1315731	Control	skin
GSM1315732	GSM1315732	Control	skin
GSM1315733	GSM1315733	Control	skin
GSM1315734	GSM1315734	Control	skin
GSM1315735	GSM1315735	Control	skin
GSM1315736	GSM1315736	Control	skin
GSM1315737	GSM1315737	Psoriasis	skin
GSM1315738	GSM1315738	Control	skin
GSM1315739	GSM1315739	Control	skin
GSM1315740	GSM1315740	Psoriasis	skin
GSM1315741	GSM1315741	Psoriasis	skin
GSM1315742	GSM1315742	Psoriasis	skin
GSM1315743	GSM1315743	Psoriasis	skin
GSM1315744	GSM1315744	Psoriasis	skin
GSM1315745	GSM1315745	Control	skin
GSM1315746	GSM1315746	Psoriasis	skin
GSM1315747	GSM1315747	Psoriasis	skin
GSM1315748	GSM1315748	Psoriasis	skin
GSM1315749	GSM1315749	Psoriasis	skin
GSM1315750	GSM1315750	Psoriasis	skin
GSM1315751	GSM1315751	Control	skin
GSM1315752	GSM1315752	Psoriasis	skin
GSM1315753	GSM1315753	Psoriasis	skin
GSM1315754	GSM1315754	Psoriasis	skin
GSM1315755	GSM1315755	Psoriasis	skin
GSM1315756	GSM1315756	Psoriasis	skin
GSM1315757	GSM1315757	Psoriasis	skin
GSM1315758	GSM1315758	Psoriasis	skin
GSM1315759	GSM1315759	Psoriasis	skin
GSM1315760	GSM1315760	Psoriasis	skin
GSM1315761	GSM1315761	Psoriasis	skin
GSM1315762	GSM1315762	Psoriasis	skin
GSM1315763	GSM1315763	Psoriasis	skin
GSM1315764	GSM1315764	Psoriasis	skin
GSM1315765	GSM1315765	Psoriasis	skin
GSM1315766	GSM1315766	Psoriasis	skin
GSM1315767	GSM1315767	Control	skin
GSM1315768	GSM1315768	Control	skin
GSM1315769	GSM1315769	Psoriasis	skin
GSM1315770	GSM1315770	Psoriasis	skin
GSM1315771	GSM1315771	Psoriasis	skin
GSM1315772	GSM1315772	Control	skin
GSM1315773	GSM1315773	Psoriasis	skin
GSM1315774	GSM1315774	Control	skin
GSM1315775	GSM1315775	Psoriasis	skin
GSM1315776	GSM1315776	Psoriasis	skin
GSM1315777	GSM1315777	Psoriasis	skin
GSM1315778	GSM1315778	Psoriasis	skin
GSM1315779	GSM1315779	Control	skin
GSM1315780	GSM1315780	Control	skin
GSM1315781	GSM1315781	Control	skin
GSM1315782	GSM1315782	Control	skin
GSM1315783	GSM1315783	Control	skin
GSM1315784	GSM1315784	Control	skin
GSM1315785	GSM1315785	Control	skin
GSM1315786	GSM1315786	Control	skin
GSM1315787	GSM1315787	Control	skin
GSM1315788	GSM1315788	Psoriasis	skin
GSM1315789	GSM1315789	Psoriasis	skin
GSM1315790	GSM1315790	Psoriasis	skin
