# Supplementary material for: Housekeeping gene dysregulation in psoriasis: integrative multi‐cohort and single‐cell analysis reveals keratinocyte‐centric molecular mechanisms and diagnostic biomarkers
Source: Front Immunol. 2025 Sep 1;16:1601705. doi: 10.3389/fimmu.2025.1601705 (PMC12433973; doi:10.3389/fimmu.2025.1601705)
Supplement: Supplementary file 1 [file DataSheet1.zip › Supplementary Data S1/Machine Learning Models.R]

rm(list = ls())
##Load required packages for data manipulation and modeling
library(caret)
library(tidyverse)

##Load preprocessed expression matrix and phenotype data
gse54456_exp <- read.csv(file = "gse54456_expression_matrix.csv",row.names = 1)
gse54456_p <- read.csv(file = "gse54456_metadata.csv",row.names = 1)

##Conduct random sampling. 
#80% of the samples will be used as the training set.
#20% of the samples will be used as the internal validation set.
set.seed(123)
sub <- sample(nrow(gse54456_exp),nrow(gse54456_exp)*0.8)
train.d <- gse54456_exp[sub,]
train.p <- gse54456_p[rownames(train.d),]
identical(rownames(train.d),rownames(train.p))
table(train.p$disease)
train.p <- as.factor(train.p$disease)

test.d <- gse54456_exp[-sub,]
test.p <- gse54456_p[rownames(test.d),]
identical(rownames(test.d),rownames(test.p))
test.p <- as.factor(test.p$disease)

##Construction of five machine learning models
#Control the computational nuances of the train function
#10-fold cross-validation with 3 repeats 
fitControl <- trainControl(method = "repeatedcv", number = 10, repeats = 3,
                           returnResamp = "all",classProbs = TRUE,
                           summaryFunction = twoClassSummary)

#rf:Random Forest
RfFit1 <- train(train.d,train.p,method="rf",
                trControl = fitControl,verbose = FALSE,metric = "ROC")

#naive_bayes:Naive Bayes
naive_bayes <- train(train.d,train.p,
               method = "naive_bayes",trControl = fitControl,metric = "ROC")

#avNNet:Model Averaged Neural Network
avNNet <- train(train.d,train.p,method='avNNet',
            trControl = fitControl,metric = "ROC")

#svmRadial:Support Vector Machines with Radial Basis Function Kernel
svmRadial<- train(train.d,train.p,
                method = "svmRadial", trControl = fitControl, tuneLength = 8,
                metric = "ROC")

#glmnet:Generalized Linear Model Network
glmnet <- train(train.d,train.p,
             method = "glmnet",trControl = fitControl,metric = "ROC")

##model evaluation
#Create a confusion matrix
confusionMatrix(data = predict(RfFit1,train.d),
                reference = train.p)
confusionMatrix(data = predict(Bayes,train.d),
                reference = train.p)
confusionMatrix(data = predict(nv,train.d),
                reference = train.p)
confusionMatrix(data = predict(svmFit,train.d),
                reference = train.p)
confusionMatrix(data = predict(glm,train.d),
                reference = train.p)

confusionMatrix(data = predict(RfFit1,test.d),
                reference = test.p)
confusionMatrix(data = predict(Bayes,test.d),
                reference = test.p)
confusionMatrix(data = predict(nv,test.d),
                reference = test.p)
confusionMatrix(data = predict(svmFit,test.d),
                reference = test.p)
confusionMatrix(data = predict(glm,test.d),
                reference = test.p)
##The above describes the construction process of five machine learning models as well as the model evaluation.
#Then, the external validation set is used for verification, following the same method as the internal validation set.
#No detailed presentation is provided here.
#Below is the summary and visualization of the results.


##Summary of model evaluation results
randomforest.evaluation.metrics <- data.frame(ID = c("train data","test data","GPL570","GSE121212","GSE109248","GSE66511","GSE80047","GSE53431"),
                                              AUC       = c(1,1,0.9931,0.9981,1,1,0.9975,1),
                                              Accuracy  = c(1,1,0.9273,0.9848,1,1,0.86,0.9583),
                                              Recall    = c(1,1,0.8933,0.9643,1,1,1,0.9167),
                                              Precision = c(1,1,1,1,1,1,0.7308,1),
                                              method = "Random Forest")
randomforest.evaluation.metrics$"F1 score" <- 2*randomforest.evaluation.metrics$Precision*randomforest.evaluation.metrics$Recall/(randomforest.evaluation.metrics$Precision+randomforest.evaluation.metrics$Recall)
randomforest.evaluation.metrics$method2 <- "rf"

NaiveBayes.evaluation.metrics <- data.frame(ID = c("train data","test data","GPL570","GSE121212","GSE109248","GSE66511","GSE80047","GSE53431"),
                                            AUC       = c(1, 1, 0.9848, 0.9981, 0.9643, 1, 0.9032, 0.9931),
                                            Accuracy  = c(1, 1, 0.9273, 0.9848, 0.9355, 1, 0.86, 0.9583),
                                            Recall    = c(1, 1, 0.9067, 0.9643, 1, 1, 1, 0.9167),
                                            Precision = c(1, 1, 0.9855, 1, 0.8947, 1, 0.7308, 1),
                                            method = "Naive Bayes")
NaiveBayes.evaluation.metrics$"F1 score" <- 2*NaiveBayes.evaluation.metrics$Precision*NaiveBayes.evaluation.metrics$Recall/(NaiveBayes.evaluation.metrics$Precision+NaiveBayes.evaluation.metrics$Recall)
NaiveBayes.evaluation.metrics$method2 <- "naive bayes"

Average.neural.network.evaluation.metrics <- data.frame(ID = c("train data","test data","GPL570","GSE121212","GSE109248","GSE66511","GSE80047","GSE53431"),
                                                        AUC       = c(1, 1, 0.9874, 0.9962, 1     , 1, 1     , 0.9931),
                                                        Accuracy  = c(1, 1, 0.9182, 0.9848, 1     , 1, 0.900 , 0.9583),
                                                        Recall    = c(1, 1, 0.8800, 0.9643, 1     , 1, 1     , 0.9167),
                                                        Precision = c(1, 1, 1,      1,      1     , 1, 0.7917, 1),
                                                        method = "Average Neural Network")
Average.neural.network.evaluation.metrics$"F1 score" <- 2*Average.neural.network.evaluation.metrics$Precision*Average.neural.network.evaluation.metrics$Recall/(Average.neural.network.evaluation.metrics$Precision+Average.neural.network.evaluation.metrics$Recall)
Average.neural.network.evaluation.metrics$method2 <- "avNNet"

SVM.evaluation.metrics <- data.frame(ID = c("train data","test data","GPL570","GSE121212","GSE109248","GSE66511","GSE80047","GSE53431"),
                                     AUC       = c(1, 1, 0.9710, 0.9981, 0.9832, 1, 0.8183, 1),
                                     Accuracy  = c(1, 1, 0.6909, 0.9697, 0.5806, 1, 0.7000, 0.9583),
                                     Recall    = c(1, 1, 1     , 0.9643, 1     , 1, 1     , 1),
                                     Precision = c(1, 1, 0.6881, 0.9643, 0.5667, 1, 0.5588, 0.9231),
                                     method = "Support Vector Machines with Radial Basis Function Kernel")
SVM.evaluation.metrics$"F1 score" <- 2*SVM.evaluation.metrics$Precision*SVM.evaluation.metrics$Recall/(SVM.evaluation.metrics$Precision+SVM.evaluation.metrics$Recall)
SVM.evaluation.metrics$method2 <- "svmRadial"

glmnet.evaluation.metrics <- data.frame(ID = c("train data","test data","GPL570","GSE121212","GSE109248","GSE66511","GSE80047","GSE53431"),
                                        AUC       = c(1, 1, 0.9600, 0.9972, 0.9790, 1, 0.9983, 1),
                                        Accuracy  = c(1, 1, 0.9182, 0.9848, 0.8387, 1, 0.86  , 0.9583),
                                        Recall    = c(1, 1, 0.9733, 0.9643, 1     , 1, 1     , 0.9167),
                                        Precision = c(1, 1, 0.9125, 1     , 0.7727, 1, 0.7308, 1),
                                        method = "Generalized Linear Model Network")
glmnet.evaluation.metrics$"F1 score" <- 2*glmnet.evaluation.metrics$Precision*glmnet.evaluation.metrics$Recall/(glmnet.evaluation.metrics$Precision+glmnet.evaluation.metrics$Recall)
glmnet.evaluation.metrics$method2 <- "glmnet"

#Merge the indicators of different machine learning methods
sum.evaluation.metrics <- rbind(randomforest.evaluation.metrics,
                                NaiveBayes.evaluation.metrics,
                                Average.neural.network.evaluation.metrics,
                                SVM.evaluation.metrics,
                                glmnet.evaluation.metrics)
write.csv(sum.evaluation.metrics,file = "machine learning sum.evaluation.metrics.csv",row.names = F)

##Data visualization
#Circle Diagram 
sum <- read.csv(file = "machine learning sum.evaluation.metrics.csv")
sum <- rownames_to_column(sum,var = "number")
sum$number <- as.numeric(sum$number)
sum$ID <- factor(sum$ID, levels = c("train data","test data","GPL570","GSE121212","GSE109248","GSE66511","GSE80047","GSE53431"))

#Add blank lines and set spacing
sum$ID <- as.factor(sum$ID)
empty_bar <- 3
to_add <- data.frame( matrix(NA, empty_bar*nlevels(sum$ID), ncol(sum)) )
colnames(to_add) <- colnames(sum)
to_add$ID <- rep(levels(sum$ID), each=empty_bar)
sum <- rbind(sum, to_add)
sum <- sum %>% arrange(ID)
sum$id <- seq(1, nrow(sum))

#Set the angle and alignment of the labels
number_of_bar <- nrow(sum)
angle <-  90 - 360 * (sum$id - 0.5) /number_of_bar
sum$hjust<-ifelse( angle < -90, 1, 0)
sum$angle<-ifelse(angle < -90, angle+180, angle)

#
base_data <- sum %>% 
  group_by(ID) %>% 
  summarize(start=min(id), end=max(id) - empty_bar) %>% 
  rowwise() %>% 
  mutate(title=mean(c(start, end)))

#
grid_data <- base_data
grid_data$end <- grid_data$end[ c( nrow(grid_data), 1:nrow(grid_data)-1)] + 1
grid_data$start <- grid_data$start - 1
grid_data <- grid_data[-1,]

##AUC
pdf(file = "Machine learning AUC circle graph.pdf",width = 8,height = 8)
ggplot(sum, aes(x=as.factor(id), y=AUC, fill=method2)) +      
  geom_bar(aes(x=as.factor(id), y=AUC, fill=method2), stat="identity", alpha=1) +
  scale_fill_manual(values = c("rf" = "#5ba566", "naive bayes" = "#2fb4af", "avNNet" = "#abcd86","svmRadial" = "#de98ba","glmnet" = "#ffa06f"))+
  # Add a val=100/75/50/25 lines. I do it at the beginning to make sur barplots are OVER it.
  geom_segment(data=grid_data, aes(x = end, y = 1, xend = start, yend = 1), colour = "grey", alpha=1, size=0.75 , inherit.aes = FALSE ) +
  geom_segment(data=grid_data, aes(x = end, y = 0.75, xend = start, yend = 0.75), colour = "grey", alpha=1, size=0.75 , inherit.aes = FALSE ) +
  geom_segment(data=grid_data, aes(x = end, y = 0.5, xend = start, yend = 0.5), colour = "grey", alpha=1, size=0.75 , inherit.aes = FALSE ) +
  geom_segment(data=grid_data, aes(x = end, y = 0.25, xend = start, yend = 0.25), colour = "grey", alpha=1, size=0.75, inherit.aes = FALSE ) +
  # Add text showing the value of each 100/75/50/25 lines
  annotate("text", x = rep(max(sum$id),4), y = c(0.25, 0.5, 0.75, 1), label = c("0.25", "0.5", "0.75", "1") , color="grey", size=3 , angle=0, fontface="bold", hjust=1) +
  ylim(-1.3,1.5) +
  theme_minimal() +
  theme(
    legend.position = "none",
    axis.text = element_blank(),
    axis.title = element_blank(),
    panel.grid = element_blank(),
    plot.margin = unit(rep(-1,4), "cm") 
  ) +
  coord_polar(start = 0) + 
  geom_text(data=sum, aes(x=id, y=AUC+0.1, label=method2, hjust=hjust), color="black", fontface="bold",alpha=0.6, size=2.5, angle= sum$angle, inherit.aes = FALSE ) +
  # Add base line information
  geom_segment(data=base_data, aes(x = start-0.5, y = -0.05, xend = end+0.5, yend = -0.05), colour = "black", alpha=0.8, size=0.6 , inherit.aes = FALSE ) +
  geom_text(data=base_data, aes(x = title, y = -0.2, label=ID), hjust=c(0.5,1,1,1,0.5,0,0,0), colour = "black", alpha=0.8, size=4, fontface="bold", inherit.aes = FALSE)
dev.off()

##Accuracy
pdf(file = "Machine learning Accuracy circle graph.pdf",width = 8,height = 8)
ggplot(sum, aes(x=as.factor(id), y=Accuracy, fill=method2)) +      
  geom_bar(aes(x=as.factor(id), y=Accuracy, fill=method2), stat="identity", alpha=1) +
  scale_fill_manual(values = c("rf" = "#5ba566", "naive bayes" = "#2fb4af", "avNNet" = "#abcd86","svmRadial" = "#de98ba","glmnet" = "#ffa06f"))+
  # Add a val=100/75/50/25 lines. I do it at the beginning to make sur barplots are OVER it.
  geom_segment(data=grid_data, aes(x = end, y = 1, xend = start, yend = 1), colour = "grey", alpha=1, size=0.75 , inherit.aes = FALSE ) +
  geom_segment(data=grid_data, aes(x = end, y = 0.75, xend = start, yend = 0.75), colour = "grey", alpha=1, size=0.75 , inherit.aes = FALSE ) +
  geom_segment(data=grid_data, aes(x = end, y = 0.5, xend = start, yend = 0.5), colour = "grey", alpha=1, size=0.75 , inherit.aes = FALSE ) +
  geom_segment(data=grid_data, aes(x = end, y = 0.25, xend = start, yend = 0.25), colour = "grey", alpha=1, size=0.75 , inherit.aes = FALSE ) +
  # Add text showing the value of each 100/75/50/25 lines
  annotate("text", x = rep(max(sum$id),4), y = c(0.25, 0.5, 0.75, 1), label = c("25%", "50%", "75%", "100%") , color="grey", size=3 , angle=0, fontface="bold", hjust=1) +
  ylim(-1.3,1.5) +
  theme_minimal() +
  theme(
    legend.position = "none",
    axis.text = element_blank(),
    axis.title = element_blank(),
    panel.grid = element_blank(),
    plot.margin = unit(rep(-1,4), "cm") 
  ) +
  coord_polar(start = 0) + 
  geom_text(data=sum, aes(x=id, y=Accuracy+0.1, label=method2, hjust=hjust), color="black", fontface="bold",alpha=0.6, size=2.5, angle= sum$angle, inherit.aes = FALSE ) +
  # Add base line information
  geom_segment(data=base_data, aes(x = start-0.5, y = -0.05, xend = end+0.5, yend = -0.05), colour = "black", alpha=0.8, size=0.6 , inherit.aes = FALSE ) +
  geom_text(data=base_data, aes(x = title, y = -0.2, label=ID), hjust=c(0.5,1,1,1,0.5,0,0,0), colour = "black", alpha=0.8, size=4, fontface="bold", inherit.aes = FALSE)
dev.off()

##F1 score
pdf(file = "Machine learning Accuracy circle graph.pdf",width = 8,height = 8)
ggplot(sum, aes(x=as.factor(id), y=F1.score, fill=method2)) +      
  geom_bar(aes(x=as.factor(id), y=F1.score, fill=method2), stat="identity", alpha=1) +
  scale_fill_manual(values = c("rf" = "#5ba566", "naive bayes" = "#2fb4af", "avNNet" = "#abcd86","svmRadial" = "#de98ba","glmnet" = "#ffa06f"))+
  # Add a val=100/75/50/25 lines. I do it at the beginning to make sur barplots are OVER it.
  geom_segment(data=grid_data, aes(x = end, y = 1, xend = start, yend = 1), colour = "grey", alpha=1, size=0.75 , inherit.aes = FALSE ) +
  geom_segment(data=grid_data, aes(x = end, y = 0.75, xend = start, yend = 0.75), colour = "grey", alpha=1, size=0.75 , inherit.aes = FALSE ) +
  geom_segment(data=grid_data, aes(x = end, y = 0.5, xend = start, yend = 0.5), colour = "grey", alpha=1, size=0.75 , inherit.aes = FALSE ) +
  geom_segment(data=grid_data, aes(x = end, y = 0.25, xend = start, yend = 0.25), colour = "grey", alpha=1, size=0.75 , inherit.aes = FALSE ) +
  # Add text showing the value of each 100/75/50/25 lines
  annotate("text", x = rep(max(sum$id),4), y = c(0.25, 0.5, 0.75, 1), label = c("0.25", "0.5", "0.75", "1") , color="grey", size=3 , angle=0, fontface="bold", hjust=1) +
  ylim(-1.3,1.5) +
  theme_minimal() +
  theme(
    legend.position = "none",
    axis.text = element_blank(),
    axis.title = element_blank(),
    panel.grid = element_blank(),
    plot.margin = unit(rep(-1,4), "cm") 
  ) +
  coord_polar(start = 0) + 
  geom_text(data=sum, aes(x=id, y=F1.score+0.1, label=method2, hjust=hjust), color="black", fontface="bold",alpha=0.6, size=2.5, angle= sum$angle, inherit.aes = FALSE ) +
  # Add base line information
  geom_segment(data=base_data, aes(x = start-0.5, y = -0.05, xend = end+0.5, yend = -0.05), colour = "black", alpha=0.8, size=0.6 , inherit.aes = FALSE ) +
  geom_text(data=base_data, aes(x = title, y = -0.2, label=ID), hjust=c(0.5,1,1,1,0.5,0,0,0), colour = "black", alpha=0.8, size=4, fontface="bold", inherit.aes = FALSE)
dev.off()

##The above describes the entire process of building the machine learning model, model evaluation, and visualization. 
#The model evaluation and visualization for the last set of data are similar to those in the previous cases and are not complex,
#so they will not be elaborated further.
