# Supplementary material for: Housekeeping gene dysregulation in psoriasis: integrative multi‐cohort and single‐cell analysis reveals keratinocyte‐centric molecular mechanisms and diagnostic biomarkers
Source: Front Immunol. 2025 Sep 1;16:1601705. doi: 10.3389/fimmu.2025.1601705 (PMC12433973; doi:10.3389/fimmu.2025.1601705)
Supplement: Supplementary file 1 [file DataSheet1.zip › Supplementary Data S1/README.md]

\# Psoriasis HKG Machine Learning \& Analysis Pipeline

\## Overview

This project is used to reproduce the machine learning section in the manuscript.

Main content includes：

1.Construction of machine learning models.

2.Performance evaluation and visualization

\##Requirements

\- \*\*R\*\*= 4.4.1

\- packages: 'caret' ( v 6.0.94), 'tidyverse (v 2.0.0)'

\##Usage

1.Place the files in the same directory.

2.Run 'Machine Learning Models.R' in the R environment

\##Reproducibility

1.Make sure that the version of the R package matches the requirements mentioned above. 

2.In an empty R session, run the script in the above sequence. 

3.In case of any dependency issues, please use sessionInfo() to check the package version and update it.

\##Contact

If you encounter any problems during the operation, please contact: 

Wenhua Lv (lvwenhua@hrbmu.edu.cn)

Ruijie Zhang (zhangrj@hrbmu.edu.cn)

Thank you for your use and feedback!
